# Supplementary material for: Impact of sex hormone-binding globulin on the human phenome
Source: Hum Mol Genet. 2020 Jan 10;29(11):1824–32. doi: 10.1093/hmg/ddz269 (PMC7372548; doi:10.1093/hmg/ddz269)
Supplement: Supplementary_Appendix_A1_110519_ddz269 [file supplementary_appendix_a1_110519_ddz269.xlsx]

## Sheet: Table 1
	varName	varType	n	beta	lower	upper	pvalue	resType	description	isTraitOfInterest	Cat1_ID	Cat1_Title	Cat2_ID	Cat2_Title	Cat3_ID	Cat3_Title	Category	Path	FDR	Bonf
1	23109	CONTINUOUS	329059	0.00931294	0.00692523	0.0117007	2.1e-14	LINEAR	Impedance of arm (right)	YES	100000	UK Biobank Assessment Centre	100006	Physical measures	100008	Anthropometry	100009	UK Biobank Assessment Centre > Physical measures > Anthropometry > Impedance measures	4.48e-10	4.48e-10
2	23110	CONTINUOUS	329070	0.00900031	0.00660473	0.0113959	1.79e-13	LINEAR	Impedance of arm (left)	YES	100000	UK Biobank Assessment Centre	100006	Physical measures	100008	Anthropometry	100009	UK Biobank Assessment Centre > Physical measures > Anthropometry > Impedance measures	1.91e-09	3.82e-09
3	102	INTEGER	315733	-0.00907242	-0.0125409	-0.00560393	2.95e-07	LINEAR	Pulse rate, automated reading		100000	UK Biobank Assessment Centre	100006	Physical measures	100011	Blood pressure	100011	UK Biobank Assessment Centre > Physical measures > Blood pressure	0.0017358	0.00628608
4	23106	CONTINUOUS	329066	0.00674371	0.00415604	0.00933137	3.26e-07	LINEAR	Impedance of whole body	YES	100000	UK Biobank Assessment Centre	100006	Physical measures	100008	Anthropometry	100009	UK Biobank Assessment Centre > Physical measures > Anthropometry > Impedance measures	0.0017358	0.00694321
5	4120	CONTINUOUS	105633	-0.0137126	-0.0194091	-0.0080161	2.38e-06	LINEAR	Heel broadband ultrasound attenuation (right)		100000	UK Biobank Assessment Centre	100006	Physical measures	100018	Bone-densitometry of heel	100018	UK Biobank Assessment Centre > Physical measures > Bone-densitometry of heel	0.00850963	0.0507734
6	41204#D376	CAT-MUL	334945/23(334968)	-0.756009	-1.05149	-0.422169	2.4e-06	LOGISTIC-BINARY	Diagnoses - secondary ICD10		100091	Health-related outcomes	2000	Hospital in-patient	2002	Diagnoses	2022	Health-related outcomes > Hospital in-patient > Diagnoses > Summary Information (diagnoses)	0.00850963	0.0510578
7	41210#C692	CAT-MUL	334921/47(334968)	-0.582633	-0.816482	-0.329224	2.89e-06	LOGISTIC-BINARY	Operative procedures - secondary OPCS		100091	Health-related outcomes	2000	Hospital in-patient	2005	Operations	2025	Health-related outcomes > Hospital in-patient > Operations > Summary Information (operations)	0.00879312	0.0615518
8	6177#1	CAT-MUL	117994/35343(153337)	-0.0285836	-0.0410443	-0.0161213	6.93e-06	LOGISTIC-BINARY	Medication for cholesterol, blood pressure or diabetes		100000	UK Biobank Assessment Centre	100025	Touchscreen	100036	Health and medical history	100045	UK Biobank Assessment Centre > Touchscreen > Health and medical history > Medication	0.0184591	0.147673
9	23127	CONTINUOUS	328890	0.00697502	0.00390256	0.0100475	8.61e-06	LINEAR	Trunk fat percentage	YES	100000	UK Biobank Assessment Centre	100006	Physical measures	100008	Anthropometry	100009	UK Biobank Assessment Centre > Physical measures > Anthropometry > Impedance measures	0.0203778	0.1834
10	4101	CONTINUOUS	105662	-0.0121819	-0.0179089	-0.0064548	3.06e-05	LINEAR	Heel broadband ultrasound attenuation (left)		100000	UK Biobank Assessment Centre	100006	Physical measures	100018	Bone-densitometry of heel	100018	UK Biobank Assessment Centre > Physical measures > Bone-densitometry of heel	0.0652056	0.652056
11	6150#4	CAT-MUL	244180/90268(334448)	0.0164578	0.00860498	0.0243125	4e-05	LOGISTIC-BINARY	Vascular/heart problems diagnosed by doctor		100000	UK Biobank Assessment Centre	100025	Touchscreen	100036	Health and medical history	100044	UK Biobank Assessment Centre > Touchscreen > Health and medical history > Medical conditions	0.0663402	0.852993
12	41204#M4190	CAT-MUL	334951/17(334968)	-0.757175	-1.09324	-0.365279	4.46e-05	LOGISTIC-BINARY	Diagnoses - secondary ICD10		100091	Health-related outcomes	2000	Hospital in-patient	2002	Diagnoses	2022	Health-related outcomes > Hospital in-patient > Diagnoses > Summary Information (diagnoses)	0.0663402	0.949921
13	4125	CONTINUOUS	105639	-0.0120408	-0.0178663	-0.00621536	5.1e-05	LINEAR	Heel bone mineral density (BMD) T-score, automated (right)		100000	UK Biobank Assessment Centre	100006	Physical measures	100018	Bone-densitometry of heel	100018	UK Biobank Assessment Centre > Physical measures > Bone-densitometry of heel	0.0663402	1
14	4123	CONTINUOUS	105639	-0.0120407	-0.0178662	-0.00621524	5.1e-05	LINEAR	Heel quantitative ultrasound index (QUI), direct entry (right)		100000	UK Biobank Assessment Centre	100006	Physical measures	100018	Bone-densitometry of heel	100018	UK Biobank Assessment Centre > Physical measures > Bone-densitometry of heel	0.0663402	1
15	20002#1065	CAT-MUL	247915/87012(334927)	0.0164518	0.00849142	0.024414	5.12e-05	LOGISTIC-BINARY	Non-cancer illness code, self-reported		100000	UK Biobank Assessment Centre	100071	Verbal interview	100074	Medical conditions	100074	UK Biobank Assessment Centre > Verbal interview > Medical conditions	0.0663402	1
16	20004#1318	CAT-MUL	329526/5401(334927)	0.0559084	0.0288271	0.0830199	5.26e-05	LOGISTIC-BINARY	Operation code		100000	UK Biobank Assessment Centre	100071	Verbal interview	100076	Operations	100076	UK Biobank Assessment Centre > Verbal interview > Operations	0.0663402	1
17	41200#L671	CAT-MUL	334548/420(334968)	-0.192412	-0.285132	-0.0986216	5.3e-05	LOGISTIC-BINARY	Operative procedures - main OPCS		100091	Health-related outcomes	2000	Hospital in-patient	2005	Operations	2025	Health-related outcomes > Hospital in-patient > Operations > Summary Information (operations)	0.0663402	1
18	41203#6210	CAT-MUL	334943/25(334968)	-0.649122	-0.948796	-0.311318	6.62e-05	LOGISTIC-BINARY	Diagnoses - main ICD9		100091	Health-related outcomes	2000	Hospital in-patient	2002	Diagnoses	2022	Health-related outcomes > Hospital in-patient > Diagnoses > Summary Information (diagnoses)	0.078304	1
19	20004#1458	CAT-MUL	295440/39487(334927)	-0.0210507	-0.031565	-0.0105324	8.73e-05	LOGISTIC-BINARY	Operation code		100000	UK Biobank Assessment Centre	100071	Verbal interview	100076	Operations	100076	UK Biobank Assessment Centre > Verbal interview > Operations	0.0957058	1
20	20004#1479	CAT-MUL	321313/13614(334927)	0.0344675	0.0172122	0.0517359	9.09e-05	LOGISTIC-BINARY	Operation code		100000	UK Biobank Assessment Centre	100071	Verbal interview	100076	Operations	100076	UK Biobank Assessment Centre > Verbal interview > Operations	0.0957058	1
21	20002#1473	CAT-MUL	294067/40860(334927)	-0.0211443	-0.031757	-0.0105281	9.45e-05	LOGISTIC-BINARY	Non-cancer illness code, self-reported		100000	UK Biobank Assessment Centre	100071	Verbal interview	100074	Medical conditions	100074	UK Biobank Assessment Centre > Verbal interview > Medical conditions	0.0957058	1
22	4124	CONTINUOUS	105582	-0.011572	-0.0173973	-0.00574671	9.89e-05	LINEAR	Heel bone mineral density (BMD) (right)		100000	UK Biobank Assessment Centre	100006	Physical measures	100018	Bone-densitometry of heel	100018	UK Biobank Assessment Centre > Physical measures > Bone-densitometry of heel	0.0957058	1
23	41200#W381	CAT-MUL	331620/3348(334968)	0.0674846	0.0332707	0.101744	0.00011189	LOGISTIC-BINARY	Operative procedures - main OPCS		100091	Health-related outcomes	2000	Hospital in-patient	2005	Operations	2025	Health-related outcomes > Hospital in-patient > Operations > Summary Information (operations)	0.103615	1
24	4106	CONTINUOUS	105665	-0.0114202	-0.0172668	-0.00557355	0.000129034	LINEAR	Heel bone mineral density (BMD) T-score, automated (left)		100000	UK Biobank Assessment Centre	100006	Physical measures	100018	Bone-densitometry of heel	100018	UK Biobank Assessment Centre > Physical measures > Bone-densitometry of heel	0.106195	1
25	4104	CONTINUOUS	105665	-0.0114186	-0.0172652	-0.005572	0.000129307	LINEAR	Heel quantitative ultrasound index (QUI), direct entry (left)		100000	UK Biobank Assessment Centre	100006	Physical measures	100018	Bone-densitometry of heel	100018	UK Biobank Assessment Centre > Physical measures > Bone-densitometry of heel	0.106195	1
26	41202#O60	CAT-MUL	334808/160(334968)	-0.291826	-0.439406	-0.140779	0.000130231	LOGISTIC-BINARY	Diagnoses - main ICD10		100091	Health-related outcomes	2000	Hospital in-patient	2002	Diagnoses	2022	Health-related outcomes > Hospital in-patient > Diagnoses > Summary Information (diagnoses)	0.106195	1
27	41202#E118	CAT-MUL	334955/13(334968)	-0.801006	-1.18079	-0.354801	0.000136426	LOGISTIC-BINARY	Diagnoses - main ICD10		100091	Health-related outcomes	2000	Hospital in-patient	2002	Diagnoses	2022	Health-related outcomes > Hospital in-patient > Diagnoses > Summary Information (diagnoses)	0.106195	1
28	23119	CONTINUOUS	329027	0.00498779	0.0024212	0.00755439	0.000139606	LINEAR	Arm fat percentage (right)	YES	100000	UK Biobank Assessment Centre	100006	Physical measures	100008	Anthropometry	100009	UK Biobank Assessment Centre > Physical measures > Anthropometry > Impedance measures	0.106195	1
29	20003#1141146378	CAT-MUL	334855/72(334927)	0.454724	0.220276	0.690321	0.000148084	LOGISTIC-BINARY	Treatment/medication code		100000	UK Biobank Assessment Centre	100071	Verbal interview	100075	Medications	100075	UK Biobank Assessment Centre > Verbal interview > Medications	0.10876	1
30	25268	CONTINUOUS	6329	0.0474556	0.0227376	0.0721737	0.000168995	LINEAR	Mean L2 in retrolenticular part of internal capsule on FA skeleton (right)		100000	UK Biobank Assessment Centre	100003	Imaging	100	Brain MRI	134	UK Biobank Assessment Centre > Imaging > Brain MRI > Diffusion brain MRI > dMRI skeleton	0.119735	1
31	41204#W034	CAT-MUL	334957/11(334968)	-0.829134	-1.22659	-0.355701	0.00017427	LOGISTIC-BINARY	Diagnoses - secondary ICD10		100091	Health-related outcomes	2000	Hospital in-patient	2002	Diagnoses	2022	Health-related outcomes > Hospital in-patient > Diagnoses > Summary Information (diagnoses)	0.119735	1
32	23099	CONTINUOUS	328904	0.00487924	0.00232008	0.0074384	0.000186377	LINEAR	Body fat percentage	YES	100000	UK Biobank Assessment Centre	100006	Physical measures	100008	Anthropometry	100009	UK Biobank Assessment Centre > Physical measures > Anthropometry > Impedance measures	0.123585	1
33	41202#O351	CAT-MUL	334945/23(334968)	0.799905	0.382637	1.22982	0.000201081	LOGISTIC-BINARY	Diagnoses - main ICD10		100091	Health-related outcomes	2000	Hospital in-patient	2002	Diagnoses	2022	Health-related outcomes > Hospital in-patient > Diagnoses > Summary Information (diagnoses)	0.123585	1
34	41210#Z705	CAT-MUL	331366/3602(334968)	0.0625968	0.0296005	0.0956357	0.000202614	LOGISTIC-BINARY	Operative procedures - secondary OPCS		100091	Health-related outcomes	2000	Hospital in-patient	2005	Operations	2025	Health-related outcomes > Hospital in-patient > Operations > Summary Information (operations)	0.123585	1
35	23123	CONTINUOUS	328976	0.00484557	0.00228926	0.00740187	0.000203083	LINEAR	Arm fat percentage (left)	YES	100000	UK Biobank Assessment Centre	100006	Physical measures	100008	Anthropometry	100009	UK Biobank Assessment Centre > Physical measures > Anthropometry > Impedance measures	0.123585	1
36	41204#Q120	CAT-MUL	334948/20(334968)	0.859974	0.409694	1.32756	0.00022239	LOGISTIC-BINARY	Diagnoses - secondary ICD10		100091	Health-related outcomes	2000	Hospital in-patient	2002	Diagnoses	2022	Health-related outcomes > Hospital in-patient > Diagnoses > Summary Information (diagnoses)	0.131574	1
37	20004#1478	CAT-MUL	282302/52625(334927)	0.0174239	0.00810149	0.0267498	0.000249696	LOGISTIC-BINARY	Operation code		100000	UK Biobank Assessment Centre	100071	Verbal interview	100076	Operations	100076	UK Biobank Assessment Centre > Verbal interview > Operations	0.143737	1
38	41202#I801	CAT-MUL	334759/209(334968)	0.254901	0.117876	0.392233	0.000270626	LOGISTIC-BINARY	Diagnoses - main ICD10		100091	Health-related outcomes	2000	Hospital in-patient	2002	Diagnoses	2022	Health-related outcomes > Hospital in-patient > Diagnoses > Summary Information (diagnoses)	0.151686	1
39	41210#Y514	CAT-MUL	334845/123(334968)	0.331051	0.152303	0.510275	0.000288461	LOGISTIC-BINARY	Operative procedures - secondary OPCS		100091	Health-related outcomes	2000	Hospital in-patient	2005	Operations	2025	Health-related outcomes > Hospital in-patient > Operations > Summary Information (operations)	0.157536	1
40	4105	CONTINUOUS	105605	-0.0107872	-0.0166333	-0.00494103	0.000298726	LINEAR	Heel bone mineral density (BMD) (left)		100000	UK Biobank Assessment Centre	100006	Physical measures	100018	Bone-densitometry of heel	100018	UK Biobank Assessment Centre > Physical measures > Bone-densitometry of heel	0.159064	1
41	41210#K624	CAT-MUL	334955/13(334968)	-0.767229	-1.15217	-0.314942	0.000318141	LOGISTIC-BINARY	Operative procedures - secondary OPCS		100091	Health-related outcomes	2000	Hospital in-patient	2005	Operations	2025	Health-related outcomes > Hospital in-patient > Operations > Summary Information (operations)	0.160244	1
42	12654	INTEGER	10193	0.0683626	0.0310933	0.105632	0.000325669	ORDERED-LOGISTIC	Number of automated diagnostic comments recorded during 12-lead ECG		100000	UK Biobank Assessment Centre	100006	Physical measures	104	ECG at rest, 12-lead	104	UK Biobank Assessment Centre > Physical measures > ECG at rest, 12-lead	0.160244	1
43	25512	CONTINUOUS	6329	-0.0451709	-0.0698192	-0.0205225	0.000329954	LINEAR	Weighted-mean FA in tract superior thalamic radiation (right)		100000	UK Biobank Assessment Centre	100003	Imaging	100	Brain MRI	135	UK Biobank Assessment Centre > Imaging > Brain MRI > Diffusion brain MRI > dMRI weighted means	0.160244	1
44	41221#7	CAT-MUL	6272/1025(7297)	0.12269	0.0558412	0.189826	0.000331035	LOGISTIC-BINARY	Delivery methods		100091	Health-related outcomes	2000	Hospital in-patient	2003	Maternity	2023	Health-related outcomes > Hospital in-patient > Maternity > Summary Information (maternity)	0.160244	1
45	23128	CONTINUOUS	328871	0.00620309	0.00280595	0.00960023	0.000345153	LINEAR	Trunk fat mass	YES	100000	UK Biobank Assessment Centre	100006	Physical measures	100008	Anthropometry	100009	UK Biobank Assessment Centre > Physical measures > Anthropometry > Impedance measures	0.163365	1
46	41204#M858	CAT-MUL	334718/250(334968)	0.227265	0.102123	0.352694	0.000378083	LOGISTIC-BINARY	Diagnoses - secondary ICD10		100091	Health-related outcomes	2000	Hospital in-patient	2002	Diagnoses	2022	Health-related outcomes > Hospital in-patient > Diagnoses > Summary Information (diagnoses)	0.175061	1
47	25272	CONTINUOUS	6329	0.044118	0.0197255	0.0685105	0.000394548	LINEAR	Mean L2 in superior corona radiata on FA skeleton (right)		100000	UK Biobank Assessment Centre	100003	Imaging	100	Brain MRI	134	UK Biobank Assessment Centre > Imaging > Brain MRI > Diffusion brain MRI > dMRI skeleton	0.178797	1
48	25076	CONTINUOUS	6329	-0.0446541	-0.0693911	-0.0199171	0.000404968	LINEAR	Mean FA in retrolenticular part of internal capsule on FA skeleton (right)		100000	UK Biobank Assessment Centre	100003	Imaging	100	Brain MRI	134	UK Biobank Assessment Centre > Imaging > Brain MRI > Diffusion brain MRI > dMRI skeleton	0.179696	1
49	41202#K573	CAT-MUL	324670/10298(334968)	0.0355141	0.0157783	0.0552671	0.000422921	LOGISTIC-BINARY	Diagnoses - main ICD10		100091	Health-related outcomes	2000	Hospital in-patient	2002	Diagnoses	2022	Health-related outcomes > Hospital in-patient > Diagnoses > Summary Information (diagnoses)	0.180253	1
50	41204#M5498	CAT-MUL	334954/14(334968)	1.00419	0.457574	1.58404	0.000425708	LOGISTIC-BINARY	Diagnoses - secondary ICD10		100091	Health-related outcomes	2000	Hospital in-patient	2002	Diagnoses	2022	Health-related outcomes > Hospital in-patient > Diagnoses > Summary Information (diagnoses)	0.180253	1
51	41204#I723	CAT-MUL	334916/52(334968)	-0.443718	-0.682102	-0.189622	0.000431612	LOGISTIC-BINARY	Diagnoses - secondary ICD10		100091	Health-related outcomes	2000	Hospital in-patient	2002	Diagnoses	2022	Health-related outcomes > Hospital in-patient > Diagnoses > Summary Information (diagnoses)	0.180253	1
52	41200#S551	CAT-MUL	334929/39(334968)	0.574296	0.254885	0.897309	0.000447963	LOGISTIC-BINARY	Operative procedures - main OPCS		100091	Health-related outcomes	2000	Hospital in-patient	2005	Operations	2025	Health-related outcomes > Hospital in-patient > Operations > Summary Information (operations)	0.183484	1
53	41204#G822	CAT-MUL	334847/121(334968)	-0.302486	-0.469186	-0.130545	0.000473839	LOGISTIC-BINARY	Diagnoses - secondary ICD10		100091	Health-related outcomes	2000	Hospital in-patient	2002	Diagnoses	2022	Health-related outcomes > Hospital in-patient > Diagnoses > Summary Information (diagnoses)	0.190421	1
54	41204#H439	CAT-MUL	334957/11(334968)	-0.790201	-1.20074	-0.303864	0.000517563	LOGISTIC-BINARY	Diagnoses - secondary ICD10		100091	Health-related outcomes	2000	Hospital in-patient	2002	Diagnoses	2022	Health-related outcomes > Hospital in-patient > Diagnoses > Summary Information (diagnoses)	0.20414	1
55	25619	CONTINUOUS	6329	0.0424894	0.0183932	0.0665856	0.000550399	LINEAR	Weighted-mean L2 in tract superior thalamic radiation (left)		100000	UK Biobank Assessment Centre	100003	Imaging	100	Brain MRI	135	UK Biobank Assessment Centre > Imaging > Brain MRI > Diffusion brain MRI > dMRI weighted means	0.209897	1
56	1548	CAT-SIN	333868	-0.0118273	-0.0185415	-0.005113	0.000555344	ORDERED-LOGISTIC	Variation in diet		100000	UK Biobank Assessment Centre	100025	Touchscreen	100050	Lifestyle and environment	100052	UK Biobank Assessment Centre > Touchscreen > Lifestyle and environment > Diet	0.209897	1
57	41204#S098	CAT-MUL	334955/13(334968)	1.02392	0.456231	1.63053	0.000561723	LOGISTIC-BINARY	Diagnoses - secondary ICD10		100091	Health-related outcomes	2000	Hospital in-patient	2002	Diagnoses	2022	Health-related outcomes > Hospital in-patient > Diagnoses > Summary Information (diagnoses)	0.209897	1
58	1210	CAT-SIN	116934/195383(312317)	0.0129767	0.00557438	0.0203787	0.000590358	LOGISTIC-BINARY	Snoring		100000	UK Biobank Assessment Centre	100025	Touchscreen	100050	Lifestyle and environment	100057	UK Biobank Assessment Centre > Touchscreen > Lifestyle and environment > Sleep	0.216794	1
59	41204#C492	CAT-MUL	334957/11(334968)	-0.779681	-1.18522	-0.290579	0.000611861	LOGISTIC-BINARY	Diagnoses - secondary ICD10		100091	Health-related outcomes	2000	Hospital in-patient	2002	Diagnoses	2022	Health-related outcomes > Hospital in-patient > Diagnoses > Summary Information (diagnoses)	0.220882	1
60	20004#1431	CAT-MUL	334311/616(334927)	0.138976	0.0594158	0.218693	0.000626281	LOGISTIC-BINARY	Operation code		100000	UK Biobank Assessment Centre	100071	Verbal interview	100076	Operations	100076	UK Biobank Assessment Centre > Verbal interview > Operations	0.222319	1
61	1518	CAT-SIN	331476	-0.0124726	-0.0196337	-0.00531139	0.000640909	ORDERED-LOGISTIC	Hot drink temperature		100000	UK Biobank Assessment Centre	100025	Touchscreen	100050	Lifestyle and environment	100052	UK Biobank Assessment Centre > Touchscreen > Lifestyle and environment > Diet	0.223782	1
62	25511	CONTINUOUS	6329	-0.0428	-0.0674763	-0.0181237	0.000677725	LINEAR	Weighted-mean FA in tract superior thalamic radiation (left)		100000	UK Biobank Assessment Centre	100003	Imaging	100	Brain MRI	135	UK Biobank Assessment Centre > Imaging > Brain MRI > Diffusion brain MRI > dMRI weighted means	0.23282	1
63	41210#U107	CAT-MUL	334957/11(334968)	-0.773817	-1.18099	-0.284449	0.000693796	LOGISTIC-BINARY	Operative procedures - secondary OPCS		100091	Health-related outcomes	2000	Hospital in-patient	2005	Operations	2025	Health-related outcomes > Hospital in-patient > Operations > Summary Information (operations)	0.234558	1
64	2966	INTEGER	80961	-0.00943973	-0.014961	-0.00391842	0.000805619	LINEAR	Age high blood pressure diagnosed		100000	UK Biobank Assessment Centre	100025	Touchscreen	100036	Health and medical history	100044	UK Biobank Assessment Centre > Touchscreen > Health and medical history > Medical conditions	0.268108	1
65	6153#2	CAT-MUL	148179/31178(179357)	0.0214896	0.00884473	0.0341406	0.000868056	LOGISTIC-BINARY	Medication for cholesterol, blood pressure, diabetes, or take exogenous hormones		100000	UK Biobank Assessment Centre	100025	Touchscreen	100036	Health and medical history	100045	UK Biobank Assessment Centre > Touchscreen > Health and medical history > Medication	0.284442	1
66	41200#W602	CAT-MUL	334941/27(334968)	-0.551422	-0.857877	-0.209783	0.000902378	LOGISTIC-BINARY	Operative procedures - main OPCS		100091	Health-related outcomes	2000	Hospital in-patient	2005	Operations	2025	Health-related outcomes > Hospital in-patient > Operations > Summary Information (operations)	0.291208	1
67	41210#C158	CAT-MUL	334952/16(334968)	-0.672724	-1.04233	-0.244987	0.000972729	LOGISTIC-BINARY	Operative procedures - secondary OPCS		100091	Health-related outcomes	2000	Hospital in-patient	2005	Operations	2025	Health-related outcomes > Hospital in-patient > Operations > Summary Information (operations)	0.305066	1
68	20003#1141181656	CAT-MUL	334917/10(334927)	-0.786292	-1.21178	-0.273267	0.000973967	LOGISTIC-BINARY	Treatment/medication code		100000	UK Biobank Assessment Centre	100071	Verbal interview	100075	Medications	100075	UK Biobank Assessment Centre > Verbal interview > Medications	0.305066	1
69	41202#M6266	CAT-MUL	334958/10(334968)	-0.783875	-1.20796	-0.270843	0.00101058	LOGISTIC-BINARY	Diagnoses - main ICD10		100091	Health-related outcomes	2000	Hospital in-patient	2002	Diagnoses	2022	Health-related outcomes > Hospital in-patient > Diagnoses > Summary Information (diagnoses)	0.309131	1
70	3581	INTEGER	103598	-0.0100271	-0.0160076	-0.00404655	0.00101597	LINEAR	Age at menopause (last menstrual period)		100000	UK Biobank Assessment Centre	100025	Touchscreen	100068	Sex-specific factors	100069	UK Biobank Assessment Centre > Touchscreen > Sex-specific factors > Female-specific factors	0.309131	1
71	41210#D122	CAT-MUL	334951/17(334968)	-0.652508	-1.01251	-0.235441	0.00103864	LOGISTIC-BINARY	Operative procedures - secondary OPCS		100091	Health-related outcomes	2000	Hospital in-patient	2005	Operations	2025	Health-related outcomes > Hospital in-patient > Operations > Summary Information (operations)	0.309225	1
72	41202#M7968	CAT-MUL	334956/12(334968)	-0.7372	-1.13913	-0.257081	0.00104532	LOGISTIC-BINARY	Diagnoses - main ICD10		100091	Health-related outcomes	2000	Hospital in-patient	2002	Diagnoses	2022	Health-related outcomes > Hospital in-patient > Diagnoses > Summary Information (diagnoses)	0.309225	1
73	41210#Z838	CAT-MUL	334922/46(334968)	0.489695	0.19709	0.784413	0.00106847	LOGISTIC-BINARY	Operative procedures - secondary OPCS		100091	Health-related outcomes	2000	Hospital in-patient	2005	Operations	2025	Health-related outcomes > Hospital in-patient > Operations > Summary Information (operations)	0.311745	1
74	20003#1140875540	CAT-MUL	334898/29(334927)	0.619962	0.24975	0.99597	0.00109584	LOGISTIC-BINARY	Treatment/medication code		100000	UK Biobank Assessment Centre	100071	Verbal interview	100075	Medications	100075	UK Biobank Assessment Centre > Verbal interview > Medications	0.315408	1
75	2139	INTEGER	295123	0.00581428	0.00231281	0.00931576	0.00113573	LINEAR	Age first had sexual intercourse		100000	UK Biobank Assessment Centre	100025	Touchscreen	100050	Lifestyle and environment	100056	UK Biobank Assessment Centre > Touchscreen > Lifestyle and environment > Sexual factors	0.321471	1
76	41200#S531	CAT-MUL	334952/16(334968)	0.847614	0.343823	1.37213	0.00114708	LOGISTIC-BINARY	Operative procedures - main OPCS		100091	Health-related outcomes	2000	Hospital in-patient	2005	Operations	2025	Health-related outcomes > Hospital in-patient > Operations > Summary Information (operations)	0.321471	1
77	41200#W839	CAT-MUL	334925/43(334968)	-0.44637	-0.706751	-0.166809	0.00124892	LOGISTIC-BINARY	Operative procedures - main OPCS		100091	Health-related outcomes	2000	Hospital in-patient	2005	Operations	2025	Health-related outcomes > Hospital in-patient > Operations > Summary Information (operations)	0.345463	1
78	41202#I808	CAT-MUL	334918/50(334968)	-0.41728	-0.662544	-0.156043	0.00129478	LOGISTIC-BINARY	Diagnoses - main ICD10		100091	Health-related outcomes	2000	Hospital in-patient	2002	Diagnoses	2022	Health-related outcomes > Hospital in-patient > Diagnoses > Summary Information (diagnoses)	0.348059	1
79	25080	CONTINUOUS	6329	-0.0400781	-0.0645165	-0.0156397	0.00131152	LINEAR	Mean FA in superior corona radiata on FA skeleton (right)		100000	UK Biobank Assessment Centre	100003	Imaging	100	Brain MRI	134	UK Biobank Assessment Centre > Imaging > Brain MRI > Diffusion brain MRI > dMRI skeleton	0.348059	1
80	41200#C752	CAT-MUL	334892/76(334968)	0.373461	0.145782	0.602048	0.00132869	LOGISTIC-BINARY	Operative procedures - main OPCS		100091	Health-related outcomes	2000	Hospital in-patient	2005	Operations	2025	Health-related outcomes > Hospital in-patient > Operations > Summary Information (operations)	0.348059	1
81	41202#O009	CAT-MUL	334910/58(334968)	-0.391118	-0.622237	-0.146174	0.00133131	LOGISTIC-BINARY	Diagnoses - main ICD10		100091	Health-related outcomes	2000	Hospital in-patient	2002	Diagnoses	2022	Health-related outcomes > Hospital in-patient > Diagnoses > Summary Information (diagnoses)	0.348059	1
82	41202#S924	CAT-MUL	334958/10(334968)	-0.789453	-1.23092	-0.263622	0.00134001	LOGISTIC-BINARY	Diagnoses - main ICD10		100091	Health-related outcomes	2000	Hospital in-patient	2002	Diagnoses	2022	Health-related outcomes > Hospital in-patient > Diagnoses > Summary Information (diagnoses)	0.348059	1
83	41200#H331	CAT-MUL	334753/215(334968)	0.220383	0.0854122	0.355696	0.00139293	LOGISTIC-BINARY	Operative procedures - main OPCS		100091	Health-related outcomes	2000	Hospital in-patient	2005	Operations	2025	Health-related outcomes > Hospital in-patient > Operations > Summary Information (operations)	0.357054	1
84	40011#8000	CAT-MUL	333277/1691(334968)	-0.0773298	-0.12471	-0.0297796	0.00140817	LOGISTIC-BINARY	Histology of cancer tumour		100091	Health-related outcomes	100092	Cancer register	100092	Cancer register	100092	Health-related outcomes > Cancer register	0.357054	1
85	41200#A575	CAT-MUL	334915/53(334968)	0.444032	0.171441	0.718133	0.00144198	LOGISTIC-BINARY	Operative procedures - main OPCS		100091	Health-related outcomes	2000	Hospital in-patient	2005	Operations	2025	Health-related outcomes > Hospital in-patient > Operations > Summary Information (operations)	0.361327	1
86	41204#S6220	CAT-MUL	334955/13(334968)	0.928997	0.367524	1.52227	0.0014706	LOGISTIC-BINARY	Diagnoses - secondary ICD10		100091	Health-related outcomes	2000	Hospital in-patient	2002	Diagnoses	2022	Health-related outcomes > Hospital in-patient > Diagnoses > Summary Information (diagnoses)	0.364213	1
87	20004#1449	CAT-MUL	334540/387(334927)	-0.158305	-0.255667	-0.059933	0.0015305	LOGISTIC-BINARY	Operation code		100000	UK Biobank Assessment Centre	100071	Verbal interview	100076	Operations	100076	UK Biobank Assessment Centre > Verbal interview > Operations	0.374692	1
88	20003#1140872290	CAT-MUL	334528/399(334927)	-0.155549	-0.251526	-0.0585929	0.00158278	LOGISTIC-BINARY	Treatment/medication code		100000	UK Biobank Assessment Centre	100071	Verbal interview	100075	Medications	100075	UK Biobank Assessment Centre > Verbal interview > Medications	0.383086	1
89	41202#A044	CAT-MUL	334957/11(334968)	-0.742042	-1.16146	-0.237854	0.00161637	LOGISTIC-BINARY	Diagnoses - main ICD10		100091	Health-related outcomes	2000	Hospital in-patient	2002	Diagnoses	2022	Health-related outcomes > Hospital in-patient > Diagnoses > Summary Information (diagnoses)	0.386822	1
90	50	CONTINUOUS	334232	0.00381339	0.00143928	0.0061875	0.00164304	LINEAR	Standing height	YES	100000	UK Biobank Assessment Centre	100006	Physical measures	100008	Anthropometry	100010	UK Biobank Assessment Centre > Physical measures > Anthropometry > Body size measures	0.388835	1
91	41200#W571	CAT-MUL	334624/344(334968)	-0.166053	-0.268929	-0.061973	0.00166948	LOGISTIC-BINARY	Operative procedures - main OPCS		100091	Health-related outcomes	2000	Hospital in-patient	2005	Operations	2025	Health-related outcomes > Hospital in-patient > Operations > Summary Information (operations)	0.39075	1
92	41202#F019	CAT-MUL	334947/21(334968)	-0.590988	-0.938712	-0.202136	0.00174424	LOGISTIC-BINARY	Diagnoses - main ICD10		100091	Health-related outcomes	2000	Hospital in-patient	2002	Diagnoses	2022	Health-related outcomes > Hospital in-patient > Diagnoses > Summary Information (diagnoses)	0.403809	1
93	2395-1	CAT-SIN	49104/153595	-999	-999	-999	0.00176852	MULTINOMIAL-LOGISTIC	Hair/balding pattern		100000	UK Biobank Assessment Centre	100025	Touchscreen	100068	Sex-specific factors	100070	UK Biobank Assessment Centre > Touchscreen > Sex-specific factors > Male-specific factors	0.40503	1
94	20003#1141171100	CAT-MUL	334791/136(334927)	-0.256727	-0.416008	-0.0933865	0.00184182	LOGISTIC-BINARY	Treatment/medication code		100000	UK Biobank Assessment Centre	100071	Verbal interview	100075	Medications	100075	UK Biobank Assessment Centre > Verbal interview > Medications	0.417328	1
95	5159	CONTINUOUS	67871	-0.0118929	-0.0193944	-0.00439148	0.00188807	LINEAR	3mm asymmetry index (right)		100000	UK Biobank Assessment Centre	100006	Physical measures	100013	Eye measures	100014	UK Biobank Assessment Centre > Physical measures > Eye measures > Autorefraction	0.421506	1
96	49	CONTINUOUS	334354	0.00536097	0.00197749	0.00874444	0.00189983	LINEAR	Hip circumference	YES	100000	UK Biobank Assessment Centre	100006	Physical measures	100008	Anthropometry	100010	UK Biobank Assessment Centre > Physical measures > Anthropometry > Body size measures	0.421506	1
97	25620	CONTINUOUS	6329	0.0380629	0.0140172	0.0621085	0.0019235	LINEAR	Weighted-mean L2 in tract superior thalamic radiation (right)		100000	UK Biobank Assessment Centre	100003	Imaging	100	Brain MRI	135	UK Biobank Assessment Centre > Imaging > Brain MRI > Diffusion brain MRI > dMRI weighted means	0.422357	1
98	41204#M4956	CAT-MUL	334953/15(334968)	0.834148	0.314025	1.37634	0.00194591	LOGISTIC-BINARY	Diagnoses - secondary ICD10		100091	Health-related outcomes	2000	Hospital in-patient	2002	Diagnoses	2022	Health-related outcomes > Hospital in-patient > Diagnoses > Summary Information (diagnoses)	0.422918	1
99	41210#W788	CAT-MUL	334816/152(334968)	-0.241845	-0.393446	-0.0867489	0.00202313	LOGISTIC-BINARY	Operative procedures - secondary OPCS		100091	Health-related outcomes	2000	Hospital in-patient	2005	Operations	2025	Health-related outcomes > Hospital in-patient > Operations > Summary Information (operations)	0.429671	1
100	41202#E260	CAT-MUL	334938/30(334968)	0.57545	0.211473	0.944011	0.00202826	LOGISTIC-BINARY	Diagnoses - main ICD10		100091	Health-related outcomes	2000	Hospital in-patient	2002	Diagnoses	2022	Health-related outcomes > Hospital in-patient > Diagnoses > Summary Information (diagnoses)	0.429671	1
101	25273	CONTINUOUS	6329	0.0385701	0.0140689	0.0630712	0.0020375	LINEAR	Mean L2 in superior corona radiata on FA skeleton (left)		100000	UK Biobank Assessment Centre	100003	Imaging	100	Brain MRI	134	UK Biobank Assessment Centre > Imaging > Brain MRI > Diffusion brain MRI > dMRI skeleton	0.429671	1
102	41204#R930	CAT-MUL	334882/86(334968)	-0.315131	-0.511392	-0.111302	0.00207015	LOGISTIC-BINARY	Diagnoses - secondary ICD10		100091	Health-related outcomes	2000	Hospital in-patient	2002	Diagnoses	2022	Health-related outcomes > Hospital in-patient > Diagnoses > Summary Information (diagnoses)	0.432276	1
103	41202#H018	CAT-MUL	334930/38(334968)	-0.451124	-0.726194	-0.153971	0.00209787	LOGISTIC-BINARY	Diagnoses - main ICD10		100091	Health-related outcomes	2000	Hospital in-patient	2002	Diagnoses	2022	Health-related outcomes > Hospital in-patient > Diagnoses > Summary Information (diagnoses)	0.433811	1
104	41210#Z256	CAT-MUL	334948/20(334968)	-0.584844	-0.932427	-0.190166	0.00212926	LOGISTIC-BINARY	Operative procedures - secondary OPCS		100091	Health-related outcomes	2000	Hospital in-patient	2005	Operations	2025	Health-related outcomes > Hospital in-patient > Operations > Summary Information (operations)	0.436069	1
105	41204#I611	CAT-MUL	334957/11(334968)	0.987929	0.372446	1.64779	0.00215644	LOGISTIC-BINARY	Diagnoses - secondary ICD10		100091	Health-related outcomes	2000	Hospital in-patient	2002	Diagnoses	2022	Health-related outcomes > Hospital in-patient > Diagnoses > Summary Information (diagnoses)	0.437428	1
106	2375	CAT-SIN	149748	0.0199195	0.00715921	0.0326798	0.00221624	ORDERED-LOGISTIC	Relative age of first facial hair		100000	UK Biobank Assessment Centre	100025	Touchscreen	100068	Sex-specific factors	100070	UK Biobank Assessment Centre > Touchscreen > Sex-specific factors > Male-specific factors	0.445319	1
107	4537	CAT-SIN	75478	0.0209161	0.00749151	0.0343406	0.00226065	ORDERED-LOGISTIC	Work/job satisfaction		100000	UK Biobank Assessment Centre	100025	Touchscreen	100059	Psychosocial factors	100060	UK Biobank Assessment Centre > Touchscreen > Psychosocial factors > Mental health	0.448121	1
108	41204#R223	CAT-MUL	334920/48(334968)	-0.404028	-0.654896	-0.136779	0.00233029	LOGISTIC-BINARY	Diagnoses - secondary ICD10		100091	Health-related outcomes	2000	Hospital in-patient	2002	Diagnoses	2022	Health-related outcomes > Hospital in-patient > Diagnoses > Summary Information (diagnoses)	0.448121	1
109	41202#R619	CAT-MUL	334870/98(334968)	-0.293334	-0.478848	-0.101637	0.00235236	LOGISTIC-BINARY	Diagnoses - main ICD10		100091	Health-related outcomes	2000	Hospital in-patient	2002	Diagnoses	2022	Health-related outcomes > Hospital in-patient > Diagnoses > Summary Information (diagnoses)	0.448121	1
110	4080	INTEGER	315732	0.00504985	0.00179564	0.00830406	0.00235453	LINEAR	Systolic blood pressure, automated reading		100000	UK Biobank Assessment Centre	100006	Physical measures	100011	Blood pressure	100011	UK Biobank Assessment Centre > Physical measures > Blood pressure	0.448121	1
111	25646	CONTINUOUS	6329	0.0368676	0.0130899	0.0606453	0.0023792	LINEAR	Weighted-mean L3 in tract superior thalamic radiation (left)		100000	UK Biobank Assessment Centre	100003	Imaging	100	Brain MRI	135	UK Biobank Assessment Centre > Imaging > Brain MRI > Diffusion brain MRI > dMRI weighted means	0.448121	1
112	41204#M4850	CAT-MUL	334954/14(334968)	0.849894	0.31026	1.41453	0.00238003	LOGISTIC-BINARY	Diagnoses - secondary ICD10		100091	Health-related outcomes	2000	Hospital in-patient	2002	Diagnoses	2022	Health-related outcomes > Hospital in-patient > Diagnoses > Summary Information (diagnoses)	0.448121	1
113	41200#T561	CAT-MUL	334876/92(334968)	-0.301989	-0.493217	-0.104108	0.00240361	LOGISTIC-BINARY	Operative procedures - main OPCS		100091	Health-related outcomes	2000	Hospital in-patient	2005	Operations	2025	Health-related outcomes > Hospital in-patient > Operations > Summary Information (operations)	0.448121	1
114	41210#G699	CAT-MUL	334905/63(334968)	-0.357403	-0.58195	-0.12148	0.00242684	LOGISTIC-BINARY	Operative procedures - secondary OPCS		100091	Health-related outcomes	2000	Hospital in-patient	2005	Operations	2025	Health-related outcomes > Hospital in-patient > Operations > Summary Information (operations)	0.448121	1
115	41201#W790	CAT-MUL	334941/27(334968)	-0.514337	-0.828944	-0.167134	0.00243701	LOGISTIC-BINARY	External causes		100091	Health-related outcomes	2000	Hospital in-patient	2002	Diagnoses	2022	Health-related outcomes > Hospital in-patient > Diagnoses > Summary Information (diagnoses)	0.448121	1
116	41204#V090	CAT-MUL	334951/17(334968)	0.760743	0.27389	1.26316	0.00244058	LOGISTIC-BINARY	Diagnoses - secondary ICD10		100091	Health-related outcomes	2000	Hospital in-patient	2002	Diagnoses	2022	Health-related outcomes > Hospital in-patient > Diagnoses > Summary Information (diagnoses)	0.448121	1
117	4194	INTEGER	109583	-0.0090856	-0.0149896	-0.00318162	0.00256017	LINEAR	Pulse rate		100000	UK Biobank Assessment Centre	100006	Physical measures	100007	Arterial stiffness	100007	UK Biobank Assessment Centre > Physical measures > Arterial stiffness	0.466059	1
118	41210#R323	CAT-MUL	332897/2071(334968)	0.0696854	0.0243958	0.115049	0.00258422	LOGISTIC-BINARY	Operative procedures - secondary OPCS		100091	Health-related outcomes	2000	Hospital in-patient	2005	Operations	2025	Health-related outcomes > Hospital in-patient > Operations > Summary Information (operations)	0.466451	1
119	6150#100	CAT-MUL	99237/235211(334448)	-0.0118259	-0.0195302	-0.00412296	0.00262314	LOGISTIC-BINARY	Vascular/heart problems diagnosed by doctor		100000	UK Biobank Assessment Centre	100025	Touchscreen	100036	Health and medical history	100044	UK Biobank Assessment Centre > Touchscreen > Health and medical history > Medical conditions	0.469498	1
120	41204#H020	CAT-MUL	334920/48(334968)	-0.399814	-0.651873	-0.131555	0.00270464	LOGISTIC-BINARY	Diagnoses - secondary ICD10		100091	Health-related outcomes	2000	Hospital in-patient	2002	Diagnoses	2022	Health-related outcomes > Hospital in-patient > Diagnoses > Summary Information (diagnoses)	0.472703	1
121	20004#1535	CAT-MUL	334560/367(334927)	-0.153857	-0.253958	-0.0527262	0.00273717	LOGISTIC-BINARY	Operation code		100000	UK Biobank Assessment Centre	100071	Verbal interview	100076	Operations	100076	UK Biobank Assessment Centre > Verbal interview > Operations	0.472703	1
122	41200#Q122	CAT-MUL	334721/247(334968)	-0.187264	-0.30884	-0.063998	0.00273826	LOGISTIC-BINARY	Operative procedures - main OPCS		100091	Health-related outcomes	2000	Hospital in-patient	2005	Operations	2025	Health-related outcomes > Hospital in-patient > Operations > Summary Information (operations)	0.472703	1
123	20003#1199	CAT-MUL	333692/1235(334927)	0.0859219	0.0297542	0.142187	0.00274053	LOGISTIC-BINARY	Treatment/medication code		100000	UK Biobank Assessment Centre	100071	Verbal interview	100075	Medications	100075	UK Biobank Assessment Centre > Verbal interview > Medications	0.472703	1
124	41204#M770	CAT-MUL	334953/15(334968)	0.801609	0.283356	1.33968	0.00275423	LOGISTIC-BINARY	Diagnoses - secondary ICD10		100091	Health-related outcomes	2000	Hospital in-patient	2002	Diagnoses	2022	Health-related outcomes > Hospital in-patient > Diagnoses > Summary Information (diagnoses)	0.472703	1
125	41202#R262	CAT-MUL	334940/28(334968)	0.57749	0.200891	0.959347	0.00277421	LOGISTIC-BINARY	Diagnoses - main ICD10		100091	Health-related outcomes	2000	Hospital in-patient	2002	Diagnoses	2022	Health-related outcomes > Hospital in-patient > Diagnoses > Summary Information (diagnoses)	0.472703	1
126	41200#V469	CAT-MUL	334958/10(334968)	-0.740957	-1.1813	-0.209783	0.00279933	LOGISTIC-BINARY	Operative procedures - main OPCS		100091	Health-related outcomes	2000	Hospital in-patient	2005	Operations	2025	Health-related outcomes > Hospital in-patient > Operations > Summary Information (operations)	0.473198	1
127	1050	INTEGER	304498	-0.0103965	-0.017223	-0.00357	0.00283595	ORDERED-LOGISTIC	Time spend outdoors in summer		100000	UK Biobank Assessment Centre	100025	Touchscreen	100050	Lifestyle and environment	100055	UK Biobank Assessment Centre > Touchscreen > Lifestyle and environment > Sun exposure	0.475614	1
128	41204#D689	CAT-MUL	334812/156(334968)	0.240952	0.0824517	0.399873	0.0029285	LOGISTIC-BINARY	Diagnoses - secondary ICD10		100091	Health-related outcomes	2000	Hospital in-patient	2002	Diagnoses	2022	Health-related outcomes > Hospital in-patient > Diagnoses > Summary Information (diagnoses)	0.483434	1
129	41204#D561	CAT-MUL	334955/13(334968)	0.859389	0.301217	1.4441	0.00296709	LOGISTIC-BINARY	Diagnoses - secondary ICD10		100091	Health-related outcomes	2000	Hospital in-patient	2002	Diagnoses	2022	Health-related outcomes > Hospital in-patient > Diagnoses > Summary Information (diagnoses)	0.483434	1
130	1558	CAT-SIN	334735	-0.00912359	-0.015145	-0.00310215	0.00298054	ORDERED-LOGISTIC	Alcohol intake frequency.		100000	UK Biobank Assessment Centre	100025	Touchscreen	100050	Lifestyle and environment	100051	UK Biobank Assessment Centre > Touchscreen > Lifestyle and environment > Alcohol	0.483434	1
131	41230#5JE	CAT-MUL	332916/2052(334968)	0.0661121	0.0224961	0.109795	0.00299147	LOGISTIC-BINARY	PCT where patients GP was registered		100091	Health-related outcomes	2000	Hospital in-patient	2001	Admission and discharge	2021	Health-related outcomes > Hospital in-patient > Admission and discharge > Summary Information (admission and discharge)	0.483434	1
132	41204#K092	CAT-MUL	334946/22(334968)	-0.548803	-0.889091	-0.167498	0.00303327	LOGISTIC-BINARY	Diagnoses - secondary ICD10		100091	Health-related outcomes	2000	Hospital in-patient	2002	Diagnoses	2022	Health-related outcomes > Hospital in-patient > Diagnoses > Summary Information (diagnoses)	0.483434	1
133	41200#S101	CAT-MUL	334921/47(334968)	-0.399813	-0.65519	-0.12849	0.00303873	LOGISTIC-BINARY	Operative procedures - main OPCS		100091	Health-related outcomes	2000	Hospital in-patient	2005	Operations	2025	Health-related outcomes > Hospital in-patient > Operations > Summary Information (operations)	0.483434	1
134	41202#N938	CAT-MUL	333907/1061(334968)	-0.0904694	-0.150197	-0.0304615	0.00306252	LOGISTIC-BINARY	Diagnoses - main ICD10		100091	Health-related outcomes	2000	Hospital in-patient	2002	Diagnoses	2022	Health-related outcomes > Hospital in-patient > Diagnoses > Summary Information (diagnoses)	0.483434	1
135	41201#Y451	CAT-MUL	334862/106(334968)	-0.275979	-0.455652	-0.0909312	0.00307166	LOGISTIC-BINARY	External causes		100091	Health-related outcomes	2000	Hospital in-patient	2002	Diagnoses	2022	Health-related outcomes > Hospital in-patient > Diagnoses > Summary Information (diagnoses)	0.483434	1
136	41204#R072	CAT-MUL	334676/292(334968)	-0.169548	-0.28115	-0.0565168	0.00310928	LOGISTIC-BINARY	Diagnoses - secondary ICD10		100091	Health-related outcomes	2000	Hospital in-patient	2002	Diagnoses	2022	Health-related outcomes > Hospital in-patient > Diagnoses > Summary Information (diagnoses)	0.483434	1
137	41201#W230	CAT-MUL	334852/116(334968)	0.277878	0.0939447	0.462317	0.00310956	LOGISTIC-BINARY	External causes		100091	Health-related outcomes	2000	Hospital in-patient	2002	Diagnoses	2022	Health-related outcomes > Hospital in-patient > Diagnoses > Summary Information (diagnoses)	0.483434	1
138	1717	CAT-SIN	330918	-0.0113289	-0.0188558	-0.00380202	0.00317753	ORDERED-LOGISTIC	Skin colour		100000	UK Biobank Assessment Centre	100025	Touchscreen	100050	Lifestyle and environment	100055	UK Biobank Assessment Centre > Touchscreen > Lifestyle and environment > Sun exposure	0.488297	1
139	41205#5559	CAT-MUL	334950/18(334968)	0.712602	0.243232	1.19509	0.00318669	LOGISTIC-BINARY	Diagnoses - secondary ICD9		100091	Health-related outcomes	2000	Hospital in-patient	2002	Diagnoses	2022	Health-related outcomes > Hospital in-patient > Diagnoses > Summary Information (diagnoses)	0.488297	1
140	25497	CONTINUOUS	6329	-0.0361416	-0.0602085	-0.0120747	0.00325317	LINEAR	Weighted-mean FA in tract corticospinal tract (right)		100000	UK Biobank Assessment Centre	100003	Imaging	100	Brain MRI	135	UK Biobank Assessment Centre > Imaging > Brain MRI > Diffusion brain MRI > dMRI weighted means	0.494923	1
141	41202#S2250	CAT-MUL	334948/20(334968)	-0.569381	-0.923823	-0.169084	0.00328847	LOGISTIC-BINARY	Diagnoses - main ICD10		100091	Health-related outcomes	2000	Hospital in-patient	2002	Diagnoses	2022	Health-related outcomes > Hospital in-patient > Diagnoses > Summary Information (diagnoses)	0.496746	1
142	41204#C773	CAT-MUL	333301/1667(334968)	-0.0716825	-0.119471	-0.0237302	0.00333895	LOGISTIC-BINARY	Diagnoses - secondary ICD10		100091	Health-related outcomes	2000	Hospital in-patient	2002	Diagnoses	2022	Health-related outcomes > Hospital in-patient > Diagnoses > Summary Information (diagnoses)	0.497621	1
143	41249#2000	CAT-MUL	316003/18608(334611)	-0.0222247	-0.0370797	-0.00735947	0.00337544	LOGISTIC-BINARY	Methods of admission to hospital (recoded)		100091	Health-related outcomes	2000	Hospital in-patient	2001	Admission and discharge	2021	Health-related outcomes > Hospital in-patient > Admission and discharge > Summary Information (admission and discharge)	0.497621	1
144	40001#G35	CAT-MUL	334939/29(334968)	-0.484687	-0.792112	-0.147393	0.00337805	LOGISTIC-BINARY	Underlying (primary) cause of death: ICD10		100091	Health-related outcomes	100093	Death register	100093	Death register	100093	Health-related outcomes > Death register	0.497621	1
145	41200#U213	CAT-MUL	334955/13(334968)	0.84757	0.288734	1.43153	0.00339089	LOGISTIC-BINARY	Operative procedures - main OPCS		100091	Health-related outcomes	2000	Hospital in-patient	2005	Operations	2025	Health-related outcomes > Hospital in-patient > Operations > Summary Information (operations)	0.497621	1
146	41202#H046	CAT-MUL	334957/11(334968)	-0.700662	-1.1254	-0.189806	0.00341108	LOGISTIC-BINARY	Diagnoses - main ICD10		100091	Health-related outcomes	2000	Hospital in-patient	2002	Diagnoses	2022	Health-related outcomes > Hospital in-patient > Diagnoses > Summary Information (diagnoses)	0.497621	1
147	41204#W790	CAT-MUL	334935/33(334968)	-0.46001	-0.754236	-0.140861	0.00343794	LOGISTIC-BINARY	Diagnoses - secondary ICD10		100091	Health-related outcomes	2000	Hospital in-patient	2002	Diagnoses	2022	Health-related outcomes > Hospital in-patient > Diagnoses > Summary Information (diagnoses)	0.498128	1
148	41210#Y759	CAT-MUL	334953/15(334968)	0.778526	0.261677	1.3142	0.0035257	LOGISTIC-BINARY	Operative procedures - secondary OPCS		100091	Health-related outcomes	2000	Hospital in-patient	2005	Operations	2025	Health-related outcomes > Hospital in-patient > Operations > Summary Information (operations)	0.506839	1
149	41200#K561	CAT-MUL	334930/38(334968)	0.480841	0.158303	0.805875	0.00356598	LOGISTIC-BINARY	Operative procedures - main OPCS		100091	Health-related outcomes	2000	Hospital in-patient	2005	Operations	2025	Health-related outcomes > Hospital in-patient > Operations > Summary Information (operations)	0.506839	1
150	6164#2	CAT-MUL	171485/161887(333372)	0.010169	0.00332921	0.0170091	0.00356946	LOGISTIC-BINARY	Types of physical activity in last 4 weeks		100000	UK Biobank Assessment Centre	100025	Touchscreen	100050	Lifestyle and environment	100054	UK Biobank Assessment Centre > Touchscreen > Lifestyle and environment > Physical activity	0.506839	1
151	20060-405	CAT-SIN	227/624	-999	-999	-999	0.00363591	MULTINOMIAL-LOGISTIC	Reason at-rest ECG performed without bicycle		100000	UK Biobank Assessment Centre	100006	Physical measures	100012	ECG during exercise	100012	UK Biobank Assessment Centre > Physical measures > ECG during exercise	0.512855	1
152	25155	CONTINUOUS	6329	0.0344183	0.0111565	0.0576801	0.00373817	LINEAR	Mean MO in body of corpus callosum on FA skeleton		100000	UK Biobank Assessment Centre	100003	Imaging	100	Brain MRI	134	UK Biobank Assessment Centre > Imaging > Brain MRI > Diffusion brain MRI > dMRI skeleton	0.523288	1
153	25275	CONTINUOUS	6329	0.0363503	0.0117679	0.0609326	0.00375901	LINEAR	Mean L2 in posterior corona radiata on FA skeleton (left)		100000	UK Biobank Assessment Centre	100003	Imaging	100	Brain MRI	134	UK Biobank Assessment Centre > Imaging > Brain MRI > Diffusion brain MRI > dMRI skeleton	0.523288	1
154	41203#7171	CAT-MUL	334955/13(334968)	0.834811	0.277373	1.41806	0.00384502	LOGISTIC-BINARY	Diagnoses - main ICD9		100091	Health-related outcomes	2000	Hospital in-patient	2002	Diagnoses	2022	Health-related outcomes > Hospital in-patient > Diagnoses > Summary Information (diagnoses)	0.526316	1
155	41205#6282	CAT-MUL	334941/27(334968)	-0.487397	-0.797866	-0.140291	0.00384767	LOGISTIC-BINARY	Diagnoses - secondary ICD9		100091	Health-related outcomes	2000	Hospital in-patient	2002	Diagnoses	2022	Health-related outcomes > Hospital in-patient > Diagnoses > Summary Information (diagnoses)	0.526316	1
156	41204#Z566	CAT-MUL	334925/43(334968)	-0.406052	-0.671133	-0.122769	0.00385489	LOGISTIC-BINARY	Diagnoses - secondary ICD10		100091	Health-related outcomes	2000	Hospital in-patient	2002	Diagnoses	2022	Health-related outcomes > Hospital in-patient > Diagnoses > Summary Information (diagnoses)	0.526316	1
157	41202#M5498	CAT-MUL	334941/27(334968)	0.566751	0.183547	0.955107	0.00389726	LOGISTIC-BINARY	Diagnoses - main ICD10		100091	Health-related outcomes	2000	Hospital in-patient	2002	Diagnoses	2022	Health-related outcomes > Hospital in-patient > Diagnoses > Summary Information (diagnoses)	0.527278	1
158	41210#M702	CAT-MUL	334934/34(334968)	0.503246	0.16262	0.847363	0.00391145	LOGISTIC-BINARY	Operative procedures - secondary OPCS		100091	Health-related outcomes	2000	Hospital in-patient	2005	Operations	2025	Health-related outcomes > Hospital in-patient > Operations > Summary Information (operations)	0.527278	1
159	3148	CONTINUOUS	192866	-0.00635454	-0.0106792	-0.00202984	0.00397831	LINEAR	Heel bone mineral density (BMD)		100000	UK Biobank Assessment Centre	100006	Physical measures	100018	Bone-densitometry of heel	100018	UK Biobank Assessment Centre > Physical measures > Bone-densitometry of heel	0.532455	1
160	20002#1139	CAT-MUL	333887/1040(334927)	-0.0886669	-0.148897	-0.028155	0.00399985	LOGISTIC-BINARY	Non-cancer illness code, self-reported		100000	UK Biobank Assessment Centre	100071	Verbal interview	100074	Medical conditions	100074	UK Biobank Assessment Centre > Verbal interview > Medical conditions	0.532455	1
161	20003#1140868520	CAT-MUL	334860/67(334927)	-0.33118	-0.551352	-0.100973	0.0040599	LOGISTIC-BINARY	Treatment/medication code		100000	UK Biobank Assessment Centre	100071	Verbal interview	100075	Medications	100075	UK Biobank Assessment Centre > Verbal interview > Medications	0.534653	1
162	20003#1140877988	CAT-MUL	334864/63(334927)	-0.341895	-0.569131	-0.104112	0.00406657	LOGISTIC-BINARY	Treatment/medication code		100000	UK Biobank Assessment Centre	100071	Verbal interview	100075	Medications	100075	UK Biobank Assessment Centre > Verbal interview > Medications	0.534653	1
163	25172	CONTINUOUS	6329	-0.0365732	-0.0615371	-0.0116094	0.00409252	LINEAR	Mean MO in retrolenticular part of internal capsule on FA skeleton (right)		100000	UK Biobank Assessment Centre	100003	Imaging	100	Brain MRI	134	UK Biobank Assessment Centre > Imaging > Brain MRI > Diffusion brain MRI > dMRI skeleton	0.534764	1
164	41200#U372	CAT-MUL	334819/149(334968)	0.236828	0.0749019	0.399192	0.00420255	LOGISTIC-BINARY	Operative procedures - main OPCS		100091	Health-related outcomes	2000	Hospital in-patient	2005	Operations	2025	Health-related outcomes > Hospital in-patient > Operations > Summary Information (operations)	0.545793	1
165	41204#M6592	CAT-MUL	334951/17(334968)	0.713293	0.228642	1.21169	0.00425725	LOGISTIC-BINARY	Diagnoses - secondary ICD10		100091	Health-related outcomes	2000	Hospital in-patient	2002	Diagnoses	2022	Health-related outcomes > Hospital in-patient > Diagnoses > Summary Information (diagnoses)	0.549546	1
166	41201#W060	CAT-MUL	334856/112(334968)	0.272832	0.0857129	0.460501	0.00432682	LOGISTIC-BINARY	External causes		100091	Health-related outcomes	2000	Hospital in-patient	2002	Diagnoses	2022	Health-related outcomes > Hospital in-patient > Diagnoses > Summary Information (diagnoses)	0.552388	1
167	41202#S910	CAT-MUL	334958/10(334968)	-0.713453	-1.15888	-0.179056	0.00433113	LOGISTIC-BINARY	Diagnoses - main ICD10		100091	Health-related outcomes	2000	Hospital in-patient	2002	Diagnoses	2022	Health-related outcomes > Hospital in-patient > Diagnoses > Summary Information (diagnoses)	0.552388	1
168	40011#9960	CAT-MUL	334877/91(334968)	0.302218	0.0946918	0.51041	0.00437513	LOGISTIC-BINARY	Histology of cancer tumour		100091	Health-related outcomes	100092	Cancer register	100092	Cancer register	100092	Health-related outcomes > Cancer register	0.554679	1
169	41200#S048	CAT-MUL	334921/47(334968)	-0.384428	-0.640123	-0.112542	0.00445358	LOGISTIC-BINARY	Operative procedures - main OPCS		100091	Health-related outcomes	2000	Hospital in-patient	2005	Operations	2025	Health-related outcomes > Hospital in-patient > Operations > Summary Information (operations)	0.556725	1
170	40011#9650	CAT-MUL	334886/82(334968)	-0.299953	-0.502438	-0.0900253	0.00445676	LOGISTIC-BINARY	Histology of cancer tumour		100091	Health-related outcomes	100092	Cancer register	100092	Cancer register	100092	Health-related outcomes > Cancer register	0.556725	1
171	20003#1140888502	CAT-MUL	334632/295(334927)	-0.162442	-0.273699	-0.0498575	0.00446969	LOGISTIC-BINARY	Treatment/medication code		100000	UK Biobank Assessment Centre	100071	Verbal interview	100075	Medications	100075	UK Biobank Assessment Centre > Verbal interview > Medications	0.556725	1
172	41210#Y265	CAT-MUL	334940/28(334968)	-0.479629	-0.794236	-0.135182	0.00454413	LOGISTIC-BINARY	Operative procedures - secondary OPCS		100091	Health-related outcomes	2000	Hospital in-patient	2005	Operations	2025	Health-related outcomes > Hospital in-patient > Operations > Summary Information (operations)	0.556972	1
173	20003#1140870488	CAT-MUL	334840/87(334927)	-0.290263	-0.48685	-0.0865941	0.00457079	LOGISTIC-BINARY	Treatment/medication code		100000	UK Biobank Assessment Centre	100071	Verbal interview	100075	Medications	100075	UK Biobank Assessment Centre > Verbal interview > Medications	0.556972	1
174	41230#5G3	CAT-MUL	333964/1004(334968)	0.0902334	0.0279365	0.152669	0.00457533	LOGISTIC-BINARY	PCT where patients GP was registered		100091	Health-related outcomes	2000	Hospital in-patient	2001	Admission and discharge	2021	Health-related outcomes > Hospital in-patient > Admission and discharge > Summary Information (admission and discharge)	0.556972	1
175	41202#T404	CAT-MUL	334920/48(334968)	-0.38023	-0.634322	-0.110882	0.00457628	LOGISTIC-BINARY	Diagnoses - main ICD10		100091	Health-related outcomes	2000	Hospital in-patient	2002	Diagnoses	2022	Health-related outcomes > Hospital in-patient > Diagnoses > Summary Information (diagnoses)	0.556972	1
176	25171	CONTINUOUS	6329	-0.0358595	-0.0606616	-0.0110574	0.00460711	LINEAR	Mean MO in posterior limb of internal capsule on FA skeleton (left)		100000	UK Biobank Assessment Centre	100003	Imaging	100	Brain MRI	134	UK Biobank Assessment Centre > Imaging > Brain MRI > Diffusion brain MRI > dMRI skeleton	0.557126	1
177	20003#1141180314	CAT-MUL	334630/297(334927)	0.165844	0.0512165	0.280792	0.00463624	LOGISTIC-BINARY	Treatment/medication code		100000	UK Biobank Assessment Centre	100071	Verbal interview	100075	Medications	100075	UK Biobank Assessment Centre > Verbal interview > Medications	0.557126	1
178	25266	CONTINUOUS	6329	0.0359393	0.0110523	0.0608264	0.00465602	LINEAR	Mean L2 in posterior limb of internal capsule on FA skeleton (right)		100000	UK Biobank Assessment Centre	100003	Imaging	100	Brain MRI	134	UK Biobank Assessment Centre > Imaging > Brain MRI > Diffusion brain MRI > dMRI skeleton	0.557126	1
179	41200#K611	CAT-MUL	334872/96(334968)	-0.276309	-0.464486	-0.0821122	0.00470689	LOGISTIC-BINARY	Operative procedures - main OPCS		100091	Health-related outcomes	2000	Hospital in-patient	2005	Operations	2025	Health-related outcomes > Hospital in-patient > Operations > Summary Information (operations)	0.560067	1
180	4526	CAT-SIN	110364	0.0164417	0.00501627	0.0278671	0.00479534	ORDERED-LOGISTIC	Happiness		100000	UK Biobank Assessment Centre	100025	Touchscreen	100059	Psychosocial factors	100060	UK Biobank Assessment Centre > Touchscreen > Psychosocial factors > Mental health	0.567422	1
181	41200#O023	CAT-MUL	334948/20(334968)	0.644411	0.19884	1.09907	0.00485291	LOGISTIC-BINARY	Operative procedures - main OPCS		100091	Health-related outcomes	2000	Hospital in-patient	2005	Operations	2025	Health-related outcomes > Hospital in-patient > Operations > Summary Information (operations)	0.571061	1
182	41230#5M1	CAT-MUL	331704/3264(334968)	-0.0493105	-0.0836424	-0.014903	0.0049225	LOGISTIC-BINARY	PCT where patients GP was registered		100091	Health-related outcomes	2000	Hospital in-patient	2001	Admission and discharge	2021	Health-related outcomes > Hospital in-patient > Admission and discharge > Summary Information (admission and discharge)	0.576067	1
183	20004#1106	CAT-MUL	334732/195(334927)	0.203083	0.061657	0.34488	0.00494959	LOGISTIC-BINARY	Operation code		100000	UK Biobank Assessment Centre	100071	Verbal interview	100076	Operations	100076	UK Biobank Assessment Centre > Verbal interview > Operations	0.576073	1
184	40011#9391	CAT-MUL	334954/14(334968)	-0.634671	-1.04421	-0.161406	0.00503393	LOGISTIC-BINARY	Histology of cancer tumour		100091	Health-related outcomes	100092	Cancer register	100092	Cancer register	100092	Health-related outcomes > Cancer register	0.582705	1
185	41200#V073	CAT-MUL	334950/18(334968)	-0.564767	-0.93128	-0.145879	0.00508775	LOGISTIC-BINARY	Operative procedures - main OPCS		100091	Health-related outcomes	2000	Hospital in-patient	2005	Operations	2025	Health-related outcomes > Hospital in-patient > Operations > Summary Information (operations)	0.584659	1
186	41200#Q148	CAT-MUL	334949/19(334968)	-0.563691	-0.931667	-0.147454	0.00510571	LOGISTIC-BINARY	Operative procedures - main OPCS		100091	Health-related outcomes	2000	Hospital in-patient	2005	Operations	2025	Health-related outcomes > Hospital in-patient > Operations > Summary Information (operations)	0.584659	1
187	25647	CONTINUOUS	6329	0.0339854	0.0101671	0.0578037	0.00517136	LINEAR	Weighted-mean L3 in tract superior thalamic radiation (right)		100000	UK Biobank Assessment Centre	100003	Imaging	100	Brain MRI	135	UK Biobank Assessment Centre > Imaging > Brain MRI > Diffusion brain MRI > dMRI weighted means	0.587652	1
188	41202#C772	CAT-MUL	334884/84(334968)	0.30844	0.0923267	0.525322	0.0052319	LOGISTIC-BINARY	Diagnoses - main ICD10		100091	Health-related outcomes	2000	Hospital in-patient	2002	Diagnoses	2022	Health-related outcomes > Hospital in-patient > Diagnoses > Summary Information (diagnoses)	0.587652	1
189	41202#M1097	CAT-MUL	334892/76(334968)	-0.304227	-0.513476	-0.0867706	0.0053183	LOGISTIC-BINARY	Diagnoses - main ICD10		100091	Health-related outcomes	2000	Hospital in-patient	2002	Diagnoses	2022	Health-related outcomes > Hospital in-patient > Diagnoses > Summary Information (diagnoses)	0.587652	1
190	20002#1583	CAT-MUL	334914/13(334927)	0.80388	0.246057	1.38503	0.00532166	LOGISTIC-BINARY	Non-cancer illness code, self-reported		100000	UK Biobank Assessment Centre	100071	Verbal interview	100074	Medical conditions	100074	UK Biobank Assessment Centre > Verbal interview > Medical conditions	0.587652	1
191	41200#G435	CAT-MUL	334919/49(334968)	0.403836	0.120331	0.688939	0.00534458	LOGISTIC-BINARY	Operative procedures - main OPCS		100091	Health-related outcomes	2000	Hospital in-patient	2005	Operations	2025	Health-related outcomes > Hospital in-patient > Operations > Summary Information (operations)	0.587652	1
192	41202#Q180	CAT-MUL	334915/53(334968)	-0.359168	-0.604214	-0.100676	0.00535162	LOGISTIC-BINARY	Diagnoses - main ICD10		100091	Health-related outcomes	2000	Hospital in-patient	2002	Diagnoses	2022	Health-related outcomes > Hospital in-patient > Diagnoses > Summary Information (diagnoses)	0.587652	1
193	41204#Y453	CAT-MUL	334712/256(334968)	-0.170356	-0.289445	-0.0496547	0.00538909	LOGISTIC-BINARY	Diagnoses - secondary ICD10		100091	Health-related outcomes	2000	Hospital in-patient	2002	Diagnoses	2022	Health-related outcomes > Hospital in-patient > Diagnoses > Summary Information (diagnoses)	0.587652	1
194	41210#K614	CAT-MUL	334841/127(334968)	-0.239051	-0.405187	-0.0689374	0.00539278	LOGISTIC-BINARY	Operative procedures - secondary OPCS		100091	Health-related outcomes	2000	Hospital in-patient	2005	Operations	2025	Health-related outcomes > Hospital in-patient > Operations > Summary Information (operations)	0.587652	1
195	41204#R71	CAT-MUL	334928/40(334968)	0.447443	0.132991	0.763987	0.00539822	LOGISTIC-BINARY	Diagnoses - secondary ICD10		100091	Health-related outcomes	2000	Hospital in-patient	2002	Diagnoses	2022	Health-related outcomes > Hospital in-patient > Diagnoses > Summary Information (diagnoses)	0.587652	1
196	41200#T259	CAT-MUL	334837/131(334968)	-0.235187	-0.398648	-0.0677559	0.00540776	LOGISTIC-BINARY	Operative procedures - main OPCS		100091	Health-related outcomes	2000	Hospital in-patient	2005	Operations	2025	Health-related outcomes > Hospital in-patient > Operations > Summary Information (operations)	0.587652	1
197	41200#E545	CAT-MUL	334862/106(334968)	-0.258883	-0.439118	-0.0734247	0.00561345	LOGISTIC-BINARY	Operative procedures - main OPCS		100091	Health-related outcomes	2000	Hospital in-patient	2005	Operations	2025	Health-related outcomes > Hospital in-patient > Operations > Summary Information (operations)	0.601276	1
198	41205#6256	CAT-MUL	334920/48(334968)	-0.371518	-0.625302	-0.101502	0.00564097	LOGISTIC-BINARY	Diagnoses - secondary ICD9		100091	Health-related outcomes	2000	Hospital in-patient	2002	Diagnoses	2022	Health-related outcomes > Hospital in-patient > Diagnoses > Summary Information (diagnoses)	0.601276	1
199	25279	CONTINUOUS	6329	0.0348134	0.0101635	0.0594633	0.00564586	LINEAR	Mean L2 in sagittal stratum on FA skeleton (left)		100000	UK Biobank Assessment Centre	100003	Imaging	100	Brain MRI	134	UK Biobank Assessment Centre > Imaging > Brain MRI > Diffusion brain MRI > dMRI skeleton	0.601276	1
200	25347	CONTINUOUS	6329	-0.0352736	-0.0602493	-0.0102978	0.00564604	LINEAR	Mean ICVF in body of corpus callosum on FA skeleton		100000	UK Biobank Assessment Centre	100003	Imaging	100	Brain MRI	134	UK Biobank Assessment Centre > Imaging > Brain MRI > Diffusion brain MRI > dMRI skeleton	0.601276	1
201	41202#I10	CAT-MUL	334173/795(334968)	0.0984406	0.0285331	0.168503	0.00584023	LOGISTIC-BINARY	Diagnoses - main ICD10		100091	Health-related outcomes	2000	Hospital in-patient	2002	Diagnoses	2022	Health-related outcomes > Hospital in-patient > Diagnoses > Summary Information (diagnoses)	0.604843	1
202	41204#Y451	CAT-MUL	334839/129(334968)	-0.234959	-0.399786	-0.0661937	0.00584029	LOGISTIC-BINARY	Diagnoses - secondary ICD10		100091	Health-related outcomes	2000	Hospital in-patient	2002	Diagnoses	2022	Health-related outcomes > Hospital in-patient > Diagnoses > Summary Information (diagnoses)	0.604843	1
203	41200#O321	CAT-MUL	334953/15(334968)	0.736031	0.21799	1.2708	0.00585357	LOGISTIC-BINARY	Operative procedures - main OPCS		100091	Health-related outcomes	2000	Hospital in-patient	2005	Operations	2025	Health-related outcomes > Hospital in-patient > Operations > Summary Information (operations)	0.604843	1
204	41204#W230	CAT-MUL	334836/132(334968)	0.242693	0.0703513	0.415523	0.00585774	LOGISTIC-BINARY	Diagnoses - secondary ICD10		100091	Health-related outcomes	2000	Hospital in-patient	2002	Diagnoses	2022	Health-related outcomes > Hospital in-patient > Diagnoses > Summary Information (diagnoses)	0.604843	1
205	41200#E338	CAT-MUL	334951/17(334968)	-0.573427	-0.951628	-0.141206	0.00586093	LOGISTIC-BINARY	Operative procedures - main OPCS		100091	Health-related outcomes	2000	Hospital in-patient	2005	Operations	2025	Health-related outcomes > Hospital in-patient > Operations > Summary Information (operations)	0.604843	1
206	41200#A681	CAT-MUL	334875/93(334968)	-0.273814	-0.465073	-0.0762798	0.00588113	LOGISTIC-BINARY	Operative procedures - main OPCS		100091	Health-related outcomes	2000	Hospital in-patient	2005	Operations	2025	Health-related outcomes > Hospital in-patient > Operations > Summary Information (operations)	0.604843	1
207	41210#E123	CAT-MUL	334942/26(334968)	-0.481303	-0.804189	-0.123612	0.00591041	LOGISTIC-BINARY	Operative procedures - secondary OPCS		100091	Health-related outcomes	2000	Hospital in-patient	2005	Operations	2025	Health-related outcomes > Hospital in-patient > Operations > Summary Information (operations)	0.604843	1
208	41201#W079	CAT-MUL	334905/63(334968)	-0.327589	-0.555149	-0.0895395	0.00598521	LOGISTIC-BINARY	External causes		100091	Health-related outcomes	2000	Hospital in-patient	2002	Diagnoses	2022	Health-related outcomes > Hospital in-patient > Diagnoses > Summary Information (diagnoses)	0.604843	1
209	41200#C061	CAT-MUL	334935/33(334968)	-0.435377	-0.731843	-0.114199	0.00599302	LOGISTIC-BINARY	Operative procedures - main OPCS		100091	Health-related outcomes	2000	Hospital in-patient	2005	Operations	2025	Health-related outcomes > Hospital in-patient > Operations > Summary Information (operations)	0.604843	1
210	3147	CONTINUOUS	192954	-0.00605919	-0.010384	-0.00173435	0.00603383	LINEAR	Heel quantitative ultrasound index (QUI), direct entry		100000	UK Biobank Assessment Centre	100006	Physical measures	100018	Bone-densitometry of heel	100018	UK Biobank Assessment Centre > Physical measures > Bone-densitometry of heel	0.604843	1
211	41204#I341	CAT-MUL	334606/362(334968)	0.145539	0.0417907	0.249554	0.00604223	LOGISTIC-BINARY	Diagnoses - secondary ICD10		100091	Health-related outcomes	2000	Hospital in-patient	2002	Diagnoses	2022	Health-related outcomes > Hospital in-patient > Diagnoses > Summary Information (diagnoses)	0.604843	1
212	78	CONTINUOUS	192954	-0.00605809	-0.0103829	-0.00173325	0.00604298	LINEAR	Heel bone mineral density (BMD) T-score, automated		100000	UK Biobank Assessment Centre	100006	Physical measures	100018	Bone-densitometry of heel	100018	UK Biobank Assessment Centre > Physical measures > Bone-densitometry of heel	0.604843	1
213	41204#C321	CAT-MUL	334946/22(334968)	-0.516161	-0.863334	-0.130035	0.00609573	LOGISTIC-BINARY	Diagnoses - secondary ICD10		100091	Health-related outcomes	2000	Hospital in-patient	2002	Diagnoses	2022	Health-related outcomes > Hospital in-patient > Diagnoses > Summary Information (diagnoses)	0.604843	1
214	41200#L947	CAT-MUL	334955/13(334968)	-0.637838	-1.05814	-0.150344	0.00609674	LOGISTIC-BINARY	Operative procedures - main OPCS		100091	Health-related outcomes	2000	Hospital in-patient	2005	Operations	2025	Health-related outcomes > Hospital in-patient > Operations > Summary Information (operations)	0.604843	1
215	25083	CONTINUOUS	6329	-0.0345634	-0.0592749	-0.00985194	0.00612597	LINEAR	Mean FA in posterior corona radiata on FA skeleton (left)		100000	UK Biobank Assessment Centre	100003	Imaging	100	Brain MRI	134	UK Biobank Assessment Centre > Imaging > Brain MRI > Diffusion brain MRI > dMRI skeleton	0.604843	1
216	41202#C579	CAT-MUL	334958/10(334968)	-0.690454	-1.13864	-0.152278	0.00613391	LOGISTIC-BINARY	Diagnoses - main ICD10		100091	Health-related outcomes	2000	Hospital in-patient	2002	Diagnoses	2022	Health-related outcomes > Hospital in-patient > Diagnoses > Summary Information (diagnoses)	0.604843	1
217	40006#C819	CAT-MUL	334902/66(334968)	-0.320059	-0.543675	-0.0867699	0.00619495	LOGISTIC-BINARY	Type of cancer: ICD10		100091	Health-related outcomes	100092	Cancer register	100092	Cancer register	100092	Health-related outcomes > Cancer register	0.606412	1
218	40006#C711	CAT-MUL	334870/98(334968)	-0.265607	-0.452498	-0.0728795	0.00620676	LOGISTIC-BINARY	Type of cancer: ICD10		100091	Health-related outcomes	100092	Cancer register	100092	Cancer register	100092	Health-related outcomes > Cancer register	0.606412	1
219	41230#5GC	CAT-MUL	334936/32(334968)	-0.439102	-0.739844	-0.112493	0.00635867	LOGISTIC-BINARY	PCT where patients GP was registered		100091	Health-related outcomes	2000	Hospital in-patient	2001	Admission and discharge	2021	Health-related outcomes > Hospital in-patient > Admission and discharge > Summary Information (admission and discharge)	0.616727	1
220	20003#1141171672	CAT-MUL	334904/23(334927)	0.579925	0.165143	1.00107	0.0063906	LOGISTIC-BINARY	Treatment/medication code		100000	UK Biobank Assessment Centre	100071	Verbal interview	100075	Medications	100075	UK Biobank Assessment Centre > Verbal interview > Medications	0.616727	1
221	25711	CONTINUOUS	6329	-0.0336704	-0.0578704	-0.00947047	0.00639921	LINEAR	Weighted-mean ISOVF in tract parahippocampal part of cingulum (right)		100000	UK Biobank Assessment Centre	100003	Imaging	100	Brain MRI	135	UK Biobank Assessment Centre > Imaging > Brain MRI > Diffusion brain MRI > dMRI weighted means	0.616727	1
222	20003#1140862140	CAT-MUL	334908/19(334927)	0.636797	0.181466	1.10206	0.00648182	LOGISTIC-BINARY	Treatment/medication code		100000	UK Biobank Assessment Centre	100071	Verbal interview	100075	Medications	100075	UK Biobank Assessment Centre > Verbal interview > Medications	0.617025	1
223	20003#1140911698	CAT-MUL	334804/123(334927)	-0.237344	-0.406001	-0.0644712	0.00653346	LOGISTIC-BINARY	Treatment/medication code		100000	UK Biobank Assessment Centre	100071	Verbal interview	100075	Medications	100075	UK Biobank Assessment Centre > Verbal interview > Medications	0.617025	1
224	41210#Z508	CAT-MUL	334736/232(334968)	0.180142	0.0505311	0.310118	0.00653365	LOGISTIC-BINARY	Operative procedures - secondary OPCS		100091	Health-related outcomes	2000	Hospital in-patient	2005	Operations	2025	Health-related outcomes > Hospital in-patient > Operations > Summary Information (operations)	0.617025	1
225	23100	CONTINUOUS	328552	0.00457763	0.00127802	0.00787723	0.00654596	LINEAR	Whole body fat mass	YES	100000	UK Biobank Assessment Centre	100006	Physical measures	100008	Anthropometry	100009	UK Biobank Assessment Centre > Physical measures > Anthropometry > Impedance measures	0.617025	1
226	20004#1576	CAT-MUL	334817/110(334927)	-0.250421	-0.428126	-0.0677868	0.00654714	LOGISTIC-BINARY	Operation code		100000	UK Biobank Assessment Centre	100071	Verbal interview	100076	Operations	100076	UK Biobank Assessment Centre > Verbal interview > Operations	0.617025	1
227	41210#Z602	CAT-MUL	334773/195(334968)	-0.190128	-0.326048	-0.0518994	0.00660931	LOGISTIC-BINARY	Operative procedures - secondary OPCS		100091	Health-related outcomes	2000	Hospital in-patient	2005	Operations	2025	Health-related outcomes > Hospital in-patient > Operations > Summary Information (operations)	0.618476	1
228	41202#I48	CAT-MUL	328726/6242(334968)	-0.0348	-0.059902	-0.00966347	0.00662061	LOGISTIC-BINARY	Diagnoses - main ICD10		100091	Health-related outcomes	2000	Hospital in-patient	2002	Diagnoses	2022	Health-related outcomes > Hospital in-patient > Diagnoses > Summary Information (diagnoses)	0.618476	1
229	41204#G444	CAT-MUL	334955/13(334968)	-0.627509	-1.04253	-0.140926	0.00668435	LOGISTIC-BINARY	Diagnoses - secondary ICD10		100091	Health-related outcomes	2000	Hospital in-patient	2002	Diagnoses	2022	Health-related outcomes > Hospital in-patient > Diagnoses > Summary Information (diagnoses)	0.619049	1
230	41202#S5250	CAT-MUL	332212/2756(334968)	0.0521087	0.0144818	0.0897935	0.00668488	LOGISTIC-BINARY	Diagnoses - main ICD10		100091	Health-related outcomes	2000	Hospital in-patient	2002	Diagnoses	2022	Health-related outcomes > Hospital in-patient > Diagnoses > Summary Information (diagnoses)	0.619049	1
231	41202#R947	CAT-MUL	334954/14(334968)	-0.613923	-1.02185	-0.139568	0.00675337	LOGISTIC-BINARY	Diagnoses - main ICD10		100091	Health-related outcomes	2000	Hospital in-patient	2002	Diagnoses	2022	Health-related outcomes > Hospital in-patient > Diagnoses > Summary Information (diagnoses)	0.622414	1
232	41204#N602	CAT-MUL	334854/114(334968)	-0.245005	-0.419731	-0.0656521	0.00677966	LOGISTIC-BINARY	Diagnoses - secondary ICD10		100091	Health-related outcomes	2000	Hospital in-patient	2002	Diagnoses	2022	Health-related outcomes > Hospital in-patient > Diagnoses > Summary Information (diagnoses)	0.622414	1
233	6160#1	CAT-MUL	233324/100821(334145)	0.0102313	0.0028185	0.0176455	0.00683168	LOGISTIC-BINARY	Leisure/social activities		100000	UK Biobank Assessment Centre	100025	Touchscreen	100059	Psychosocial factors	100061	UK Biobank Assessment Centre > Touchscreen > Psychosocial factors > Social support	0.622481	1
234	41204#W060	CAT-MUL	334842/126(334968)	0.243561	0.0672731	0.42037	0.00686262	LOGISTIC-BINARY	Diagnoses - secondary ICD10		100091	Health-related outcomes	2000	Hospital in-patient	2002	Diagnoses	2022	Health-related outcomes > Hospital in-patient > Diagnoses > Summary Information (diagnoses)	0.622481	1
235	41202#H114	CAT-MUL	334829/139(334968)	0.231323	0.0635618	0.399562	0.00697147	LOGISTIC-BINARY	Diagnoses - main ICD10		100091	Health-related outcomes	2000	Hospital in-patient	2002	Diagnoses	2022	Health-related outcomes > Hospital in-patient > Diagnoses > Summary Information (diagnoses)	0.622481	1
236	41204#S141	CAT-MUL	334947/21(334968)	-0.521557	-0.877519	-0.124808	0.00697642	LOGISTIC-BINARY	Diagnoses - secondary ICD10		100091	Health-related outcomes	2000	Hospital in-patient	2002	Diagnoses	2022	Health-related outcomes > Hospital in-patient > Diagnoses > Summary Information (diagnoses)	0.622481	1
237	41210#S661	CAT-MUL	334939/29(334968)	0.509161	0.140497	0.881732	0.00698774	LOGISTIC-BINARY	Operative procedures - secondary OPCS		100091	Health-related outcomes	2000	Hospital in-patient	2005	Operations	2025	Health-related outcomes > Hospital in-patient > Operations > Summary Information (operations)	0.622481	1
238	41229#5JE	CAT-MUL	333242/1726(334968)	0.0654458	0.0179296	0.113042	0.00699385	LOGISTIC-BINARY	PCT responsible for patient data		100091	Health-related outcomes	2000	Hospital in-patient	2001	Admission and discharge	2021	Health-related outcomes > Hospital in-patient > Admission and discharge > Summary Information (admission and discharge)	0.622481	1
239	41210#B163	CAT-MUL	334958/10(334968)	0.893301	0.256358	1.56864	0.00699616	LOGISTIC-BINARY	Operative procedures - secondary OPCS		100091	Health-related outcomes	2000	Hospital in-patient	2005	Operations	2025	Health-related outcomes > Hospital in-patient > Operations > Summary Information (operations)	0.622481	1
240	41202#R18	CAT-MUL	334616/352(334968)	-0.141404	-0.243624	-0.0381162	0.00702214	LOGISTIC-BINARY	Diagnoses - main ICD10		100091	Health-related outcomes	2000	Hospital in-patient	2002	Diagnoses	2022	Health-related outcomes > Hospital in-patient > Diagnoses > Summary Information (diagnoses)	0.622481	1
241	41202#D164	CAT-MUL	334917/51(334968)	0.382989	0.1048	0.662544	0.00708542	LOGISTIC-BINARY	Diagnoses - main ICD10		100091	Health-related outcomes	2000	Hospital in-patient	2002	Diagnoses	2022	Health-related outcomes > Hospital in-patient > Diagnoses > Summary Information (diagnoses)	0.622481	1
242	41210#C228	CAT-MUL	334927/41(334968)	0.426016	0.116572	0.737615	0.00712238	LOGISTIC-BINARY	Operative procedures - secondary OPCS		100091	Health-related outcomes	2000	Hospital in-patient	2005	Operations	2025	Health-related outcomes > Hospital in-patient > Operations > Summary Information (operations)	0.622481	1
243	41200#F439	CAT-MUL	334953/15(334968)	-0.589826	-0.984337	-0.131365	0.00713426	LOGISTIC-BINARY	Operative procedures - main OPCS		100091	Health-related outcomes	2000	Hospital in-patient	2005	Operations	2025	Health-related outcomes > Hospital in-patient > Operations > Summary Information (operations)	0.622481	1
244	25170	CONTINUOUS	6329	-0.0339353	-0.0586553	-0.00921519	0.00714003	LINEAR	Mean MO in posterior limb of internal capsule on FA skeleton (right)		100000	UK Biobank Assessment Centre	100003	Imaging	100	Brain MRI	134	UK Biobank Assessment Centre > Imaging > Brain MRI > Diffusion brain MRI > dMRI skeleton	0.622481	1
245	41202#K720	CAT-MUL	334918/50(334968)	-0.355809	-0.607334	-0.090013	0.00725755	LOGISTIC-BINARY	Diagnoses - main ICD10		100091	Health-related outcomes	2000	Hospital in-patient	2002	Diagnoses	2022	Health-related outcomes > Hospital in-patient > Diagnoses > Summary Information (diagnoses)	0.622481	1
246	25519	CONTINUOUS	6329	0.0337997	0.0091046	0.0584947	0.00731376	LINEAR	Weighted-mean MD in tract cingulate gyrus part of cingulum (left)		100000	UK Biobank Assessment Centre	100003	Imaging	100	Brain MRI	135	UK Biobank Assessment Centre > Imaging > Brain MRI > Diffusion brain MRI > dMRI weighted means	0.622481	1
247	41204#M073	CAT-MUL	334655/313(334968)	0.152911	0.0413366	0.264775	0.00731539	LOGISTIC-BINARY	Diagnoses - secondary ICD10		100091	Health-related outcomes	2000	Hospital in-patient	2002	Diagnoses	2022	Health-related outcomes > Hospital in-patient > Diagnoses > Summary Information (diagnoses)	0.622481	1
248	20110#5	CAT-MUL	281988/25691(307679)	-0.0174598	-0.0302182	-0.00469428	0.00733034	LOGISTIC-BINARY	Illnesses of mother		100000	UK Biobank Assessment Centre	100025	Touchscreen	100034	Family history	100034	UK Biobank Assessment Centre > Touchscreen > Family history	0.622481	1
249	41202#T402	CAT-MUL	334781/187(334968)	0.197707	0.0533086	0.342468	0.00736421	LOGISTIC-BINARY	Diagnoses - main ICD10		100091	Health-related outcomes	2000	Hospital in-patient	2002	Diagnoses	2022	Health-related outcomes > Hospital in-patient > Diagnoses > Summary Information (diagnoses)	0.622481	1
250	20004#1543	CAT-MUL	334690/237(334927)	0.175626	0.0472273	0.30441	0.00744379	LOGISTIC-BINARY	Operation code		100000	UK Biobank Assessment Centre	100071	Verbal interview	100076	Operations	100076	UK Biobank Assessment Centre > Verbal interview > Operations	0.622481	1
251	41204#S011	CAT-MUL	334840/128(334968)	0.239276	0.0643332	0.414738	0.00744526	LOGISTIC-BINARY	Diagnoses - secondary ICD10		100091	Health-related outcomes	2000	Hospital in-patient	2002	Diagnoses	2022	Health-related outcomes > Hospital in-patient > Diagnoses > Summary Information (diagnoses)	0.622481	1
252	41202#K120	CAT-MUL	334950/18(334968)	0.645894	0.176	1.12605	0.00745066	LOGISTIC-BINARY	Diagnoses - main ICD10		100091	Health-related outcomes	2000	Hospital in-patient	2002	Diagnoses	2022	Health-related outcomes > Hospital in-patient > Diagnoses > Summary Information (diagnoses)	0.622481	1
253	25139	CONTINUOUS	6329	0.0336987	0.00901976	0.0583776	0.0074518	LINEAR	Mean MD in cingulum cingulate gyrus on FA skeleton (left)		100000	UK Biobank Assessment Centre	100003	Imaging	100	Brain MRI	134	UK Biobank Assessment Centre > Imaging > Brain MRI > Diffusion brain MRI > dMRI skeleton	0.622481	1
254	23122	CONTINUOUS	328992	-0.00287201	-0.0049766	-0.000767425	0.0074808	LINEAR	Arm predicted mass (right)	YES	100000	UK Biobank Assessment Centre	100006	Physical measures	100008	Anthropometry	100009	UK Biobank Assessment Centre > Physical measures > Anthropometry > Impedance measures	0.622481	1
255	41202#B005	CAT-MUL	334953/15(334968)	0.711089	0.194329	1.24307	0.00751885	LOGISTIC-BINARY	Diagnoses - main ICD10		100091	Health-related outcomes	2000	Hospital in-patient	2002	Diagnoses	2022	Health-related outcomes > Hospital in-patient > Diagnoses > Summary Information (diagnoses)	0.622481	1
256	25274	CONTINUOUS	6329	0.0338349	0.0090256	0.0586442	0.00752552	LINEAR	Mean L2 in posterior corona radiata on FA skeleton (right)		100000	UK Biobank Assessment Centre	100003	Imaging	100	Brain MRI	134	UK Biobank Assessment Centre > Imaging > Brain MRI > Diffusion brain MRI > dMRI skeleton	0.622481	1
257	40013#1820	CAT-MUL	334894/74(334968)	0.314782	0.0844047	0.546145	0.00753158	LOGISTIC-BINARY	Type of cancer: ICD9		100091	Health-related outcomes	100092	Cancer register	100092	Cancer register	100092	Health-related outcomes > Cancer register	0.622481	1
258	1990	CAT-SIN	269449/55733(325182)	0.0124601	0.00331645	0.0216069	0.00757596	LOGISTIC-BINARY	Tense / 'highly strung'		100000	UK Biobank Assessment Centre	100025	Touchscreen	100059	Psychosocial factors	100060	UK Biobank Assessment Centre > Touchscreen > Psychosocial factors > Mental health	0.622481	1
259	41205#E8789	CAT-MUL	334941/27(334968)	-0.461887	-0.783262	-0.10923	0.00759747	LOGISTIC-BINARY	Diagnoses - secondary ICD9		100091	Health-related outcomes	2000	Hospital in-patient	2002	Diagnoses	2022	Health-related outcomes > Hospital in-patient > Diagnoses > Summary Information (diagnoses)	0.622481	1
260	41204#Z560	CAT-MUL	334933/35(334968)	-0.41265	-0.702337	-0.0996655	0.00761043	LOGISTIC-BINARY	Diagnoses - secondary ICD10		100091	Health-related outcomes	2000	Hospital in-patient	2002	Diagnoses	2022	Health-related outcomes > Hospital in-patient > Diagnoses > Summary Information (diagnoses)	0.622481	1
261	102370	CAT-SIN	47511	0.0517708	0.0137401	0.0898016	0.00763021	ORDERED-LOGISTIC	Cereal bar intake		100089	Online follow-up	100090	Diet by 24-hour recall	100109	Soup/snacks/pastries yesterday	100109	Online follow-up > Diet by 24-hour recall > Soup/snacks/pastries yesterday	0.622481	1
262	20002#1494	CAT-MUL	333690/1237(334927)	0.0762937	0.0202413	0.13246	0.00770269	LOGISTIC-BINARY	Non-cancer illness code, self-reported		100000	UK Biobank Assessment Centre	100071	Verbal interview	100074	Medical conditions	100074	UK Biobank Assessment Centre > Verbal interview > Medical conditions	0.622481	1
263	41229#5PY	CAT-MUL	334951/17(334968)	-0.556328	-0.935802	-0.121958	0.00779231	LOGISTIC-BINARY	PCT responsible for patient data		100091	Health-related outcomes	2000	Hospital in-patient	2001	Admission and discharge	2021	Health-related outcomes > Hospital in-patient > Admission and discharge > Summary Information (admission and discharge)	0.622481	1
264	41230#5PY	CAT-MUL	334951/17(334968)	-0.556328	-0.935802	-0.121958	0.00779231	LOGISTIC-BINARY	PCT where patients GP was registered		100091	Health-related outcomes	2000	Hospital in-patient	2001	Admission and discharge	2021	Health-related outcomes > Hospital in-patient > Admission and discharge > Summary Information (admission and discharge)	0.622481	1
265	41204#N86	CAT-MUL	334521/447(334968)	-0.124732	-0.216204	-0.0325148	0.00779684	LOGISTIC-BINARY	Diagnoses - secondary ICD10		100091	Health-related outcomes	2000	Hospital in-patient	2002	Diagnoses	2022	Health-related outcomes > Hospital in-patient > Diagnoses > Summary Information (diagnoses)	0.622481	1
266	41202#K659	CAT-MUL	334901/67(334968)	-0.309028	-0.531197	-0.077324	0.00779922	LOGISTIC-BINARY	Diagnoses - main ICD10		100091	Health-related outcomes	2000	Hospital in-patient	2002	Diagnoses	2022	Health-related outcomes > Hospital in-patient > Diagnoses > Summary Information (diagnoses)	0.622481	1
267	25054	CONTINUOUS	6390	0.0331494	0.0087271	0.0575718	0.00781404	LINEAR	Median z-statistic (in group-defined amygdala activation mask) for faces-shapes contrast		100000	UK Biobank Assessment Centre	100003	Imaging	100	Brain MRI	106	UK Biobank Assessment Centre > Imaging > Brain MRI > Task functional brain MRI	0.622481	1
268	41210#Z721	CAT-MUL	334855/113(334968)	0.252604	0.0665958	0.439165	0.00787721	LOGISTIC-BINARY	Operative procedures - secondary OPCS		100091	Health-related outcomes	2000	Hospital in-patient	2005	Operations	2025	Health-related outcomes > Hospital in-patient > Operations > Summary Information (operations)	0.622481	1
269	41229#5M1	CAT-MUL	332360/2608(334968)	-0.0520508	-0.0903964	-0.0136083	0.00788418	LOGISTIC-BINARY	PCT responsible for patient data		100091	Health-related outcomes	2000	Hospital in-patient	2001	Admission and discharge	2021	Health-related outcomes > Hospital in-patient > Admission and discharge > Summary Information (admission and discharge)	0.622481	1
270	41202#D179	CAT-MUL	334750/218(334968)	0.181491	0.0478128	0.315546	0.00789097	LOGISTIC-BINARY	Diagnoses - main ICD10		100091	Health-related outcomes	2000	Hospital in-patient	2002	Diagnoses	2022	Health-related outcomes > Hospital in-patient > Diagnoses > Summary Information (diagnoses)	0.622481	1
271	41204#K458	CAT-MUL	334940/28(334968)	-0.453074	-0.770373	-0.105563	0.00793986	LOGISTIC-BINARY	Diagnoses - secondary ICD10		100091	Health-related outcomes	2000	Hospital in-patient	2002	Diagnoses	2022	Health-related outcomes > Hospital in-patient > Diagnoses > Summary Information (diagnoses)	0.622682	1
272	41202#R630	CAT-MUL	334908/60(334968)	-0.323339	-0.555757	-0.079886	0.007952	LOGISTIC-BINARY	Diagnoses - main ICD10		100091	Health-related outcomes	2000	Hospital in-patient	2002	Diagnoses	2022	Health-related outcomes > Hospital in-patient > Diagnoses > Summary Information (diagnoses)	0.622682	1
273	41200#F202	CAT-MUL	334875/93(334968)	0.27766	0.0727414	0.483288	0.00802728	LOGISTIC-BINARY	Operative procedures - main OPCS		100091	Health-related outcomes	2000	Hospital in-patient	2005	Operations	2025	Health-related outcomes > Hospital in-patient > Operations > Summary Information (operations)	0.623002	1
274	20002#1077	CAT-MUL	333063/1864(334927)	-0.0612526	-0.106479	-0.0158876	0.00804358	LOGISTIC-BINARY	Non-cancer illness code, self-reported		100000	UK Biobank Assessment Centre	100071	Verbal interview	100074	Medical conditions	100074	UK Biobank Assessment Centre > Verbal interview > Medical conditions	0.623002	1
275	41204#Y792	CAT-MUL	334894/74(334968)	0.312036	0.0816908	0.543261	0.00804384	LOGISTIC-BINARY	Diagnoses - secondary ICD10		100091	Health-related outcomes	2000	Hospital in-patient	2002	Diagnoses	2022	Health-related outcomes > Hospital in-patient > Diagnoses > Summary Information (diagnoses)	0.623002	1
276	20003#1140879778	CAT-MUL	331168/3759(334927)	0.0437058	0.0113797	0.0760759	0.00809516	LOGISTIC-BINARY	Treatment/medication code		100000	UK Biobank Assessment Centre	100071	Verbal interview	100075	Medications	100075	UK Biobank Assessment Centre > Verbal interview > Medications	0.624706	1
277	41203#71536	CAT-MUL	334928/40(334968)	-0.386873	-0.662451	-0.0920231	0.00816827	LOGISTIC-BINARY	Diagnoses - main ICD9		100091	Health-related outcomes	2000	Hospital in-patient	2002	Diagnoses	2022	Health-related outcomes > Hospital in-patient > Diagnoses > Summary Information (diagnoses)	0.626425	1
278	41210#P242	CAT-MUL	334834/134(334968)	0.230975	0.0601245	0.402394	0.00817625	LOGISTIC-BINARY	Operative procedures - secondary OPCS		100091	Health-related outcomes	2000	Hospital in-patient	2005	Operations	2025	Health-related outcomes > Hospital in-patient > Operations > Summary Information (operations)	0.626425	1
279	41201#W195	CAT-MUL	334870/98(334968)	0.269925	0.0699376	0.470529	0.00826682	LOGISTIC-BINARY	External causes		100091	Health-related outcomes	2000	Hospital in-patient	2002	Diagnoses	2022	Health-related outcomes > Hospital in-patient > Diagnoses > Summary Information (diagnoses)	0.631093	1
280	41205#8734	CAT-MUL	334934/34(334968)	0.459192	0.119255	0.802002	0.00830224	LOGISTIC-BINARY	Diagnoses - secondary ICD9		100091	Health-related outcomes	2000	Hospital in-patient	2002	Diagnoses	2022	Health-related outcomes > Hospital in-patient > Diagnoses > Summary Information (diagnoses)	0.631534	1
281	41210#Z199	CAT-MUL	334958/10(334968)	-0.673294	-1.12499	-0.128275	0.00834324	LOGISTIC-BINARY	Operative procedures - secondary OPCS		100091	Health-related outcomes	2000	Hospital in-patient	2005	Operations	2025	Health-related outcomes > Hospital in-patient > Operations > Summary Information (operations)	0.632394	1
282	40006#C021	CAT-MUL	334912/56(334968)	0.356409	0.091863	0.622174	0.00840841	LOGISTIC-BINARY	Type of cancer: ICD10		100091	Health-related outcomes	100092	Cancer register	100092	Cancer register	100092	Health-related outcomes > Cancer register	0.633325	1
283	23107	CONTINUOUS	329080	0.00413398	0.00105899	0.00720896	0.00841499	LINEAR	Impedance of leg (right)	YES	100000	UK Biobank Assessment Centre	100006	Physical measures	100008	Anthropometry	100009	UK Biobank Assessment Centre > Physical measures > Anthropometry > Impedance measures	0.633325	1
284	41210#L622	CAT-MUL	334928/40(334968)	-0.387403	-0.665827	-0.0910268	0.0085523	LOGISTIC-BINARY	Operative procedures - secondary OPCS		100091	Health-related outcomes	2000	Hospital in-patient	2005	Operations	2025	Health-related outcomes > Hospital in-patient > Operations > Summary Information (operations)	0.638872	1
285	41200#X418	CAT-MUL	334938/30(334968)	0.4883	0.125448	0.854714	0.00857055	LOGISTIC-BINARY	Operative procedures - main OPCS		100091	Health-related outcomes	2000	Hospital in-patient	2005	Operations	2025	Health-related outcomes > Hospital in-patient > Operations > Summary Information (operations)	0.638872	1
286	40006#D059	CAT-MUL	334813/155(334968)	0.213259	0.054496	0.372483	0.00857936	LOGISTIC-BINARY	Type of cancer: ICD10		100091	Health-related outcomes	100092	Cancer register	100092	Cancer register	100092	Health-related outcomes > Cancer register	0.638872	1
287	41200#W698	CAT-MUL	334941/27(334968)	-0.456187	-0.7785	-0.102029	0.00864715	LOGISTIC-BINARY	Operative procedures - main OPCS		100091	Health-related outcomes	2000	Hospital in-patient	2005	Operations	2025	Health-related outcomes > Hospital in-patient > Operations > Summary Information (operations)	0.638872	1
288	41222#2	CAT-MUL	3876/1129(5005)	0.0894533	0.022741	0.156407	0.00869665	LOGISTIC-BINARY	Delivery onset methods		100091	Health-related outcomes	2000	Hospital in-patient	2003	Maternity	2023	Health-related outcomes > Hospital in-patient > Maternity > Summary Information (maternity)	0.638872	1
289	41200#Q103	CAT-MUL	331699/3269(334968)	-0.0461851	-0.0806759	-0.0116208	0.00874991	LOGISTIC-BINARY	Operative procedures - main OPCS		100091	Health-related outcomes	2000	Hospital in-patient	2005	Operations	2025	Health-related outcomes > Hospital in-patient > Operations > Summary Information (operations)	0.638872	1
290	41202#M198	CAT-MUL	334941/27(334968)	0.514883	0.131505	0.902809	0.00875428	LOGISTIC-BINARY	Diagnoses - main ICD10		100091	Health-related outcomes	2000	Hospital in-patient	2002	Diagnoses	2022	Health-related outcomes > Hospital in-patient > Diagnoses > Summary Information (diagnoses)	0.638872	1
291	41204#S642	CAT-MUL	334944/24(334968)	0.54452	0.138509	0.955772	0.0088439	LOGISTIC-BINARY	Diagnoses - secondary ICD10		100091	Health-related outcomes	2000	Hospital in-patient	2002	Diagnoses	2022	Health-related outcomes > Hospital in-patient > Diagnoses > Summary Information (diagnoses)	0.638872	1
292	41200#W818	CAT-MUL	334867/101(334968)	-0.251072	-0.435923	-0.060788	0.00884525	LOGISTIC-BINARY	Operative procedures - main OPCS		100091	Health-related outcomes	2000	Hospital in-patient	2005	Operations	2025	Health-related outcomes > Hospital in-patient > Operations > Summary Information (operations)	0.638872	1
293	40006#C509	CAT-MUL	330535/4433(334968)	-0.0396827	-0.0693881	-0.0099261	0.00889791	LOGISTIC-BINARY	Type of cancer: ICD10		100091	Health-related outcomes	100092	Cancer register	100092	Cancer register	100092	Health-related outcomes > Cancer register	0.638872	1
294	23231	CONTINUOUS	3705	-0.0301054	-0.0526611	-0.0075496	0.00891104	LINEAR	Legs BMD (bone mineral density)		100000	UK Biobank Assessment Centre	100003	Imaging	103	DXA assessment	125	UK Biobank Assessment Centre > Imaging > DXA assessment > Bone size, mineral and density by DXA	0.638872	1
295	41204#N871	CAT-MUL	334937/31(334968)	0.47852	0.120957	0.839274	0.00891963	LOGISTIC-BINARY	Diagnoses - secondary ICD10		100091	Health-related outcomes	2000	Hospital in-patient	2002	Diagnoses	2022	Health-related outcomes > Hospital in-patient > Diagnoses > Summary Information (diagnoses)	0.638872	1
296	20004#1229	CAT-MUL	334464/463(334927)	0.122335	0.0307282	0.214185	0.00896098	LOGISTIC-BINARY	Operation code		100000	UK Biobank Assessment Centre	100071	Verbal interview	100076	Operations	100076	UK Biobank Assessment Centre > Verbal interview > Operations	0.638872	1
297	41202#S8230	CAT-MUL	334661/307(334968)	-0.146886	-0.256356	-0.036148	0.00897173	LOGISTIC-BINARY	Diagnoses - main ICD10		100091	Health-related outcomes	2000	Hospital in-patient	2002	Diagnoses	2022	Health-related outcomes > Hospital in-patient > Diagnoses > Summary Information (diagnoses)	0.638872	1
298	41210#S092	CAT-MUL	334944/24(334968)	-0.475292	-0.811708	-0.10322	0.00898995	LOGISTIC-BINARY	Operative procedures - secondary OPCS		100091	Health-related outcomes	2000	Hospital in-patient	2005	Operations	2025	Health-related outcomes > Hospital in-patient > Operations > Summary Information (operations)	0.638872	1
299	41204#T814	CAT-MUL	333455/1513(334968)	0.0676201	0.016937	0.118399	0.00899219	LOGISTIC-BINARY	Diagnoses - secondary ICD10		100091	Health-related outcomes	2000	Hospital in-patient	2002	Diagnoses	2022	Health-related outcomes > Hospital in-patient > Diagnoses > Summary Information (diagnoses)	0.638872	1
300	20111#9	CAT-MUL	237866/21437(259303)	-0.0186721	-0.0326839	-0.00465184	0.00902574	LOGISTIC-BINARY	Illnesses of siblings		100000	UK Biobank Assessment Centre	100025	Touchscreen	100034	Family history	100034	UK Biobank Assessment Centre > Touchscreen > Family history	0.638872	1
301	41204#E785	CAT-MUL	331014/3954(334968)	-0.0417655	-0.073088	-0.0103859	0.00902861	LOGISTIC-BINARY	Diagnoses - secondary ICD10		100091	Health-related outcomes	2000	Hospital in-patient	2002	Diagnoses	2022	Health-related outcomes > Hospital in-patient > Diagnoses > Summary Information (diagnoses)	0.638872	1
302	2844	CAT-SIN	58668/120044(178712)	0.013241	0.00329125	0.0231897	0.00909514	LOGISTIC-BINARY	Had other major operations		100000	UK Biobank Assessment Centre	100025	Touchscreen	100036	Health and medical history	100047	UK Biobank Assessment Centre > Touchscreen > Health and medical history > Operations	0.639994	1
303	25087	CONTINUOUS	6329	-0.0326613	-0.0572057	-0.00811686	0.00911208	LINEAR	Mean FA in sagittal stratum on FA skeleton (left)		100000	UK Biobank Assessment Centre	100003	Imaging	100	Brain MRI	134	UK Biobank Assessment Centre > Imaging > Brain MRI > Diffusion brain MRI > dMRI skeleton	0.639994	1
304	41200#L752	CAT-MUL	334922/46(334968)	-0.360047	-0.621945	-0.0824518	0.00921719	LOGISTIC-BINARY	Operative procedures - main OPCS		100091	Health-related outcomes	2000	Hospital in-patient	2005	Operations	2025	Health-related outcomes > Hospital in-patient > Operations > Summary Information (operations)	0.639994	1
305	41202#M2325	CAT-MUL	334778/190(334968)	-0.184545	-0.322166	-0.0445567	0.00923811	LOGISTIC-BINARY	Diagnoses - main ICD10		100091	Health-related outcomes	2000	Hospital in-patient	2002	Diagnoses	2022	Health-related outcomes > Hospital in-patient > Diagnoses > Summary Information (diagnoses)	0.639994	1
306	41202#O664	CAT-MUL	334955/13(334968)	-0.617306	-1.04433	-0.119846	0.00924956	LOGISTIC-BINARY	Diagnoses - main ICD10		100091	Health-related outcomes	2000	Hospital in-patient	2002	Diagnoses	2022	Health-related outcomes > Hospital in-patient > Diagnoses > Summary Information (diagnoses)	0.639994	1
307	25734	CONTINUOUS	7084	-0.0298038	-0.0522457	-0.00736199	0.00925048	LINEAR	Inverted signal-to-noise ratio in T1		100000	UK Biobank Assessment Centre	100003	Imaging	100	Brain MRI	110	UK Biobank Assessment Centre > Imaging > Brain MRI > T1 structural brain MRI	0.639994	1
308	20003#1140875454	CAT-MUL	334912/15(334927)	-0.576397	-0.977688	-0.115112	0.00925778	LOGISTIC-BINARY	Treatment/medication code		100000	UK Biobank Assessment Centre	100071	Verbal interview	100075	Medications	100075	UK Biobank Assessment Centre > Verbal interview > Medications	0.639994	1
309	41202#K099	CAT-MUL	334948/20(334968)	-0.514591	-0.877501	-0.107484	0.00928485	LOGISTIC-BINARY	Diagnoses - main ICD10		100091	Health-related outcomes	2000	Hospital in-patient	2002	Diagnoses	2022	Health-related outcomes > Hospital in-patient > Diagnoses > Summary Information (diagnoses)	0.639994	1
310	41200#W215	CAT-MUL	334957/11(334968)	0.815791	0.20849	1.44996	0.00936681	LOGISTIC-BINARY	Operative procedures - main OPCS		100091	Health-related outcomes	2000	Hospital in-patient	2005	Operations	2025	Health-related outcomes > Hospital in-patient > Operations > Summary Information (operations)	0.643093	1
311	41204#W195	CAT-MUL	334862/106(334968)	0.255124	0.0628901	0.447944	0.00940997	LOGISTIC-BINARY	Diagnoses - secondary ICD10		100091	Health-related outcomes	2000	Hospital in-patient	2002	Diagnoses	2022	Health-related outcomes > Hospital in-patient > Diagnoses > Summary Information (diagnoses)	0.643093	1
312	20003#1141194794	CAT-MUL	316044/18883(334927)	0.0196956	0.00482583	0.0345752	0.00945337	LOGISTIC-BINARY	Treatment/medication code		100000	UK Biobank Assessment Centre	100071	Verbal interview	100075	Medications	100075	UK Biobank Assessment Centre > Verbal interview > Medications	0.643093	1
313	41210#T252	CAT-MUL	334877/91(334968)	-0.262126	-0.456521	-0.061527	0.00945574	LOGISTIC-BINARY	Operative procedures - secondary OPCS		100091	Health-related outcomes	2000	Hospital in-patient	2005	Operations	2025	Health-related outcomes > Hospital in-patient > Operations > Summary Information (operations)	0.643093	1
314	23232	CONTINUOUS	3705	-0.0377252	-0.0662216	-0.00922887	0.00948079	LINEAR	Pelvis BMD (bone mineral density)		100000	UK Biobank Assessment Centre	100003	Imaging	103	DXA assessment	125	UK Biobank Assessment Centre > Imaging > DXA assessment > Bone size, mineral and density by DXA	0.643093	1
315	41202#S836	CAT-MUL	334917/51(334968)	0.367526	0.0902072	0.646245	0.009547	LOGISTIC-BINARY	Diagnoses - main ICD10		100091	Health-related outcomes	2000	Hospital in-patient	2002	Diagnoses	2022	Health-related outcomes > Hospital in-patient > Diagnoses > Summary Information (diagnoses)	0.645529	1
316	20003#1140874420	CAT-MUL	332702/2225(334927)	0.0552755	0.0134245	0.0971961	0.00969449	LOGISTIC-BINARY	Treatment/medication code		100000	UK Biobank Assessment Centre	100071	Verbal interview	100075	Medications	100075	UK Biobank Assessment Centre > Verbal interview > Medications	0.653427	1
317	41202#M161	CAT-MUL	332303/2665(334968)	0.0504838	0.0122211	0.0888078	0.00977003	LOGISTIC-BINARY	Diagnoses - main ICD10		100091	Health-related outcomes	2000	Hospital in-patient	2002	Diagnoses	2022	Health-related outcomes > Hospital in-patient > Diagnoses > Summary Information (diagnoses)	0.6542	1
318	41202#M8414	CAT-MUL	334935/33(334968)	-0.413738	-0.713539	-0.0895964	0.00978066	LOGISTIC-BINARY	Diagnoses - main ICD10		100091	Health-related outcomes	2000	Hospital in-patient	2002	Diagnoses	2022	Health-related outcomes > Hospital in-patient > Diagnoses > Summary Information (diagnoses)	0.6542	1
319	41200#W371	CAT-MUL	330898/4070(334968)	0.0409996	0.00990907	0.0721316	0.00979811	LOGISTIC-BINARY	Operative procedures - main OPCS		100091	Health-related outcomes	2000	Hospital in-patient	2005	Operations	2025	Health-related outcomes > Hospital in-patient > Operations > Summary Information (operations)	0.6542	1
320	41200#A021	CAT-MUL	334848/120(334968)	-0.228179	-0.399139	-0.0529931	0.00989314	LOGISTIC-BINARY	Operative procedures - main OPCS		100091	Health-related outcomes	2000	Hospital in-patient	2005	Operations	2025	Health-related outcomes > Hospital in-patient > Operations > Summary Information (operations)	0.655574	1
321	41210#Z955	CAT-MUL	334932/36(334968)	-0.396736	-0.686313	-0.08626	0.00991066	LOGISTIC-BINARY	Operative procedures - secondary OPCS		100091	Health-related outcomes	2000	Hospital in-patient	2005	Operations	2025	Health-related outcomes > Hospital in-patient > Operations > Summary Information (operations)	0.655574	1
322	41204#W318	CAT-MUL	334956/12(334968)	-0.619507	-1.04712	-0.1123	0.00991102	LOGISTIC-BINARY	Diagnoses - secondary ICD10		100091	Health-related outcomes	2000	Hospital in-patient	2002	Diagnoses	2022	Health-related outcomes > Hospital in-patient > Diagnoses > Summary Information (diagnoses)	0.655574	1
323	41202#M961	CAT-MUL	334930/38(334968)	-0.388904	-0.673466	-0.0849187	0.00996735	LOGISTIC-BINARY	Diagnoses - main ICD10		100091	Health-related outcomes	2000	Hospital in-patient	2002	Diagnoses	2022	Health-related outcomes > Hospital in-patient > Diagnoses > Summary Information (diagnoses)	0.657259	1
324	2644	CAT-SIN	50201/41493(91694)	0.0172181	0.00411543	0.0303234	0.010014	LOGISTIC-BINARY	Light smokers, at least 100 smokes in lifetime		100000	UK Biobank Assessment Centre	100025	Touchscreen	100050	Lifestyle and environment	100058	UK Biobank Assessment Centre > Touchscreen > Lifestyle and environment > Smoking	0.657888	1
325	41210#M814	CAT-MUL	334826/142(334968)	0.218189	0.0523573	0.384506	0.0100387	LOGISTIC-BINARY	Operative procedures - secondary OPCS		100091	Health-related outcomes	2000	Hospital in-patient	2005	Operations	2025	Health-related outcomes > Hospital in-patient > Operations > Summary Information (operations)	0.657888	1
326	41200#L218	CAT-MUL	334956/12(334968)	-0.619819	-1.05152	-0.112579	0.0100824	LOGISTIC-BINARY	Operative procedures - main OPCS		100091	Health-related outcomes	2000	Hospital in-patient	2005	Operations	2025	Health-related outcomes > Hospital in-patient > Operations > Summary Information (operations)	0.658729	1
327	41204#S4270	CAT-MUL	334957/11(334968)	0.805225	0.19988	1.43867	0.0101593	LOGISTIC-BINARY	Diagnoses - secondary ICD10		100091	Health-related outcomes	2000	Hospital in-patient	2002	Diagnoses	2022	Health-related outcomes > Hospital in-patient > Diagnoses > Summary Information (diagnoses)	0.66172	1
328	41204#K600	CAT-MUL	334945/23(334968)	-0.479149	-0.823896	-0.0970164	0.010319	LOGISTIC-BINARY	Diagnoses - secondary ICD10		100091	Health-related outcomes	2000	Hospital in-patient	2002	Diagnoses	2022	Health-related outcomes > Hospital in-patient > Diagnoses > Summary Information (diagnoses)	0.666306	1
329	20153	CONTINUOUS	105066	0.00336549	0.000792561	0.00593841	0.0103565	LINEAR	Forced expiratory volume in 1-second (FEV1), predicted		100000	UK Biobank Assessment Centre	100006	Physical measures	100020	Spirometry	100020	UK Biobank Assessment Centre > Physical measures > Spirometry	0.666306	1
330	41202#M2483	CAT-MUL	334957/11(334968)	-0.637951	-1.08314	-0.111372	0.0103901	LOGISTIC-BINARY	Diagnoses - main ICD10		100091	Health-related outcomes	2000	Hospital in-patient	2002	Diagnoses	2022	Health-related outcomes > Hospital in-patient > Diagnoses > Summary Information (diagnoses)	0.666306	1
331	41205#7883	CAT-MUL	334948/20(334968)	0.580686	0.138326	1.03071	0.0104823	LOGISTIC-BINARY	Diagnoses - secondary ICD9		100091	Health-related outcomes	2000	Hospital in-patient	2002	Diagnoses	2022	Health-related outcomes > Hospital in-patient > Diagnoses > Summary Information (diagnoses)	0.666306	1
332	41200#F381	CAT-MUL	334888/80(334968)	0.289341	0.0681467	0.511314	0.0104924	LOGISTIC-BINARY	Operative procedures - main OPCS		100091	Health-related outcomes	2000	Hospital in-patient	2005	Operations	2025	Health-related outcomes > Hospital in-patient > Operations > Summary Information (operations)	0.666306	1
333	41210#L601	CAT-MUL	334948/20(334968)	-0.504882	-0.866404	-0.0991221	0.0105009	LOGISTIC-BINARY	Operative procedures - secondary OPCS		100091	Health-related outcomes	2000	Hospital in-patient	2005	Operations	2025	Health-related outcomes > Hospital in-patient > Operations > Summary Information (operations)	0.666306	1
334	25745	CONTINUOUS	6390	-0.0308895	-0.0545708	-0.0072082	0.01058	LINEAR	Inverted temporal signal-to-noise ratio in pre-processed tfMRI		100000	UK Biobank Assessment Centre	100003	Imaging	100	Brain MRI	106	UK Biobank Assessment Centre > Imaging > Brain MRI > Task functional brain MRI	0.666306	1
335	41219#3	CAT-MUL	2237/1140(3377)	0.0938279	0.0220052	0.166001	0.0106178	LOGISTIC-BINARY	Anaesthetics administered during delivery		100091	Health-related outcomes	2000	Hospital in-patient	2003	Maternity	2023	Health-related outcomes > Hospital in-patient > Maternity > Summary Information (maternity)	0.666306	1
336	41200#T131	CAT-MUL	334945/23(334968)	0.543312	0.128222	0.963973	0.0106344	LOGISTIC-BINARY	Operative procedures - main OPCS		100091	Health-related outcomes	2000	Hospital in-patient	2005	Operations	2025	Health-related outcomes > Hospital in-patient > Operations > Summary Information (operations)	0.666306	1
337	40002#D469	CAT-MUL	334952/16(334968)	0.654427	0.156185	1.16533	0.0106436	LOGISTIC-BINARY	Contributory (secondary) causes of death: ICD10		100091	Health-related outcomes	100093	Death register	100093	Death register	100093	Health-related outcomes > Death register	0.666306	1
338	41202#T189	CAT-MUL	334945/23(334968)	0.543378	0.128288	0.964329	0.0106508	LOGISTIC-BINARY	Diagnoses - main ICD10		100091	Health-related outcomes	2000	Hospital in-patient	2002	Diagnoses	2022	Health-related outcomes > Hospital in-patient > Diagnoses > Summary Information (diagnoses)	0.666306	1
339	41200#A651	CAT-MUL	327558/7410(334968)	-0.0299687	-0.052957	-0.00695091	0.0106666	LOGISTIC-BINARY	Operative procedures - main OPCS		100091	Health-related outcomes	2000	Hospital in-patient	2005	Operations	2025	Health-related outcomes > Hospital in-patient > Operations > Summary Information (operations)	0.666306	1
340	40013#2326	CAT-MUL	334949/19(334968)	-0.516499	-0.88758	-0.0999172	0.0107064	LOGISTIC-BINARY	Type of cancer: ICD9		100091	Health-related outcomes	100092	Cancer register	100092	Cancer register	100092	Health-related outcomes > Cancer register	0.666306	1
341	41202#M4646	CAT-MUL	334936/32(334968)	-0.415758	-0.720923	-0.0861339	0.0107195	LOGISTIC-BINARY	Diagnoses - main ICD10		100091	Health-related outcomes	2000	Hospital in-patient	2002	Diagnoses	2022	Health-related outcomes > Hospital in-patient > Diagnoses > Summary Information (diagnoses)	0.666306	1
342	41210#C651	CAT-MUL	334952/16(334968)	-0.551799	-0.945127	-0.103107	0.0107273	LOGISTIC-BINARY	Operative procedures - secondary OPCS		100091	Health-related outcomes	2000	Hospital in-patient	2005	Operations	2025	Health-related outcomes > Hospital in-patient > Operations > Summary Information (operations)	0.666306	1
343	41203#V252	CAT-MUL	333333/1635(334968)	-0.0633284	-0.111895	-0.0146033	0.0107302	LOGISTIC-BINARY	Diagnoses - main ICD9		100091	Health-related outcomes	2000	Hospital in-patient	2002	Diagnoses	2022	Health-related outcomes > Hospital in-patient > Diagnoses > Summary Information (diagnoses)	0.666306	1
344	41200#E493	CAT-MUL	334908/60(334968)	-0.311634	-0.544958	-0.0674892	0.0107844	LOGISTIC-BINARY	Operative procedures - main OPCS		100091	Health-related outcomes	2000	Hospital in-patient	2005	Operations	2025	Health-related outcomes > Hospital in-patient > Operations > Summary Information (operations)	0.667725	1
345	41210#Z891	CAT-MUL	334233/735(334968)	-0.0931758	-0.164673	-0.021263	0.0108881	LOGISTIC-BINARY	Operative procedures - secondary OPCS		100091	Health-related outcomes	2000	Hospital in-patient	2005	Operations	2025	Health-related outcomes > Hospital in-patient > Operations > Summary Information (operations)	0.670287	1
346	41204#Z351	CAT-MUL	334810/158(334968)	0.205745	0.0476038	0.364277	0.0108887	LOGISTIC-BINARY	Diagnoses - secondary ICD10		100091	Health-related outcomes	2000	Hospital in-patient	2002	Diagnoses	2022	Health-related outcomes > Hospital in-patient > Diagnoses > Summary Information (diagnoses)	0.670287	1
347	41202#E878	CAT-MUL	334950/18(334968)	0.613189	0.143654	1.09189	0.0109383	LOGISTIC-BINARY	Diagnoses - main ICD10		100091	Health-related outcomes	2000	Hospital in-patient	2002	Diagnoses	2022	Health-related outcomes > Hospital in-patient > Diagnoses > Summary Information (diagnoses)	0.671399	1
348	5983	INTEGER	49482	-0.0113466	-0.0200942	-0.00259893	0.0110146	LINEAR	ECG, heart rate		100000	UK Biobank Assessment Centre	100006	Physical measures	100012	ECG during exercise	100012	UK Biobank Assessment Centre > Physical measures > ECG during exercise	0.674137	1
349	41203#25009	CAT-MUL	334916/52(334968)	0.356113	0.0819347	0.631513	0.0110592	LOGISTIC-BINARY	Diagnoses - main ICD9		100091	Health-related outcomes	2000	Hospital in-patient	2002	Diagnoses	2022	Health-related outcomes > Hospital in-patient > Diagnoses > Summary Information (diagnoses)	0.674927	1
350	41202#K458	CAT-MUL	334926/42(334968)	-0.36568	-0.63811	-0.0762226	0.011113	LOGISTIC-BINARY	Diagnoses - main ICD10		100091	Health-related outcomes	2000	Hospital in-patient	2002	Diagnoses	2022	Health-related outcomes > Hospital in-patient > Diagnoses > Summary Information (diagnoses)	0.676272	1
351	41202#M0006	CAT-MUL	334957/11(334968)	0.792346	0.188504	1.42271	0.0111449	LOGISTIC-BINARY	Diagnoses - main ICD10		100091	Health-related outcomes	2000	Hospital in-patient	2002	Diagnoses	2022	Health-related outcomes > Hospital in-patient > Diagnoses > Summary Information (diagnoses)	0.676285	1
352	41202#H441	CAT-MUL	334956/12(334968)	0.75738	0.179043	1.35867	0.0112364	LOGISTIC-BINARY	Diagnoses - main ICD10		100091	Health-related outcomes	2000	Hospital in-patient	2002	Diagnoses	2022	Health-related outcomes > Hospital in-patient > Diagnoses > Summary Information (diagnoses)	0.679897	1
353	41202#E114	CAT-MUL	334935/33(334968)	0.447889	0.102344	0.796473	0.0113377	LOGISTIC-BINARY	Diagnoses - main ICD10		100091	Health-related outcomes	2000	Hospital in-patient	2002	Diagnoses	2022	Health-related outcomes > Hospital in-patient > Diagnoses > Summary Information (diagnoses)	0.684081	1
354	41200#J664	CAT-MUL	334944/24(334968)	-0.464039	-0.803329	-0.0891754	0.0114246	LOGISTIC-BINARY	Operative procedures - main OPCS		100091	Health-related outcomes	2000	Hospital in-patient	2005	Operations	2025	Health-related outcomes > Hospital in-patient > Operations > Summary Information (operations)	0.684665	1
355	20003#1140888142	CAT-MUL	334899/28(334927)	0.485875	0.110582	0.864867	0.0114271	LOGISTIC-BINARY	Treatment/medication code		100000	UK Biobank Assessment Centre	100071	Verbal interview	100075	Medications	100075	UK Biobank Assessment Centre > Verbal interview > Medications	0.684665	1
356	41200#A082	CAT-MUL	334945/23(334968)	0.538634	0.122834	0.959906	0.0114624	LOGISTIC-BINARY	Operative procedures - main OPCS		100091	Health-related outcomes	2000	Hospital in-patient	2005	Operations	2025	Health-related outcomes > Hospital in-patient > Operations > Summary Information (operations)	0.684665	1
357	41202#S9220	CAT-MUL	334940/28(334968)	0.486666	0.110614	0.866452	0.0114759	LOGISTIC-BINARY	Diagnoses - main ICD10		100091	Health-related outcomes	2000	Hospital in-patient	2002	Diagnoses	2022	Health-related outcomes > Hospital in-patient > Diagnoses > Summary Information (diagnoses)	0.684665	1
358	25331	CONTINUOUS	6329	0.0313102	0.00700379	0.0556166	0.0115874	LINEAR	Mean L3 in cingulum cingulate gyrus on FA skeleton (left)		100000	UK Biobank Assessment Centre	100003	Imaging	100	Brain MRI	134	UK Biobank Assessment Centre > Imaging > Brain MRI > Diffusion brain MRI > dMRI skeleton	0.686812	1
359	40001#M069	CAT-MUL	334956/12(334968)	0.752946	0.174303	1.35293	0.0116526	LOGISTIC-BINARY	Underlying (primary) cause of death: ICD10		100091	Health-related outcomes	100093	Death register	100093	Death register	100093	Health-related outcomes > Death register	0.686812	1
360	20003#1141157304	CAT-MUL	334906/21(334927)	-0.492987	-0.853203	-0.0922716	0.0116914	LOGISTIC-BINARY	Treatment/medication code		100000	UK Biobank Assessment Centre	100071	Verbal interview	100075	Medications	100075	UK Biobank Assessment Centre > Verbal interview > Medications	0.686812	1
361	41204#Z950	CAT-MUL	333112/1856(334968)	-0.0584828	-0.103875	-0.0129553	0.0116939	LOGISTIC-BINARY	Diagnoses - secondary ICD10		100091	Health-related outcomes	2000	Hospital in-patient	2002	Diagnoses	2022	Health-related outcomes > Hospital in-patient > Diagnoses > Summary Information (diagnoses)	0.686812	1
362	41200#Q145	CAT-MUL	334699/269(334968)	0.155698	0.0347324	0.276898	0.0117406	LOGISTIC-BINARY	Operative procedures - main OPCS		100091	Health-related outcomes	2000	Hospital in-patient	2005	Operations	2025	Health-related outcomes > Hospital in-patient > Operations > Summary Information (operations)	0.686812	1
363	41202#M2553	CAT-MUL	334781/187(334968)	-0.180107	-0.318945	-0.0389317	0.0117785	LOGISTIC-BINARY	Diagnoses - main ICD10		100091	Health-related outcomes	2000	Hospital in-patient	2002	Diagnoses	2022	Health-related outcomes > Hospital in-patient > Diagnoses > Summary Information (diagnoses)	0.686812	1
364	41204#I872	CAT-MUL	334853/115(334968)	-0.227707	-0.40245	-0.04862	0.0117928	LOGISTIC-BINARY	Diagnoses - secondary ICD10		100091	Health-related outcomes	2000	Hospital in-patient	2002	Diagnoses	2022	Health-related outcomes > Hospital in-patient > Diagnoses > Summary Information (diagnoses)	0.686812	1
365	41200#W282	CAT-MUL	334902/66(334968)	0.31388	0.0699988	0.558675	0.0117991	LOGISTIC-BINARY	Operative procedures - main OPCS		100091	Health-related outcomes	2000	Hospital in-patient	2005	Operations	2025	Health-related outcomes > Hospital in-patient > Operations > Summary Information (operations)	0.686812	1
366	41204#S810	CAT-MUL	334884/84(334968)	0.278312	0.0620773	0.495286	0.0118021	LOGISTIC-BINARY	Diagnoses - secondary ICD10		100091	Health-related outcomes	2000	Hospital in-patient	2002	Diagnoses	2022	Health-related outcomes > Hospital in-patient > Diagnoses > Summary Information (diagnoses)	0.686812	1
367	41210#W032	CAT-MUL	334926/42(334968)	-0.361548	-0.633251	-0.0725669	0.011862	LOGISTIC-BINARY	Operative procedures - secondary OPCS		100091	Health-related outcomes	2000	Hospital in-patient	2005	Operations	2025	Health-related outcomes > Hospital in-patient > Operations > Summary Information (operations)	0.687838	1
368	41202#Z094	CAT-MUL	334953/15(334968)	-0.558991	-0.961242	-0.0963842	0.0118983	LOGISTIC-BINARY	Diagnoses - main ICD10		100091	Health-related outcomes	2000	Hospital in-patient	2002	Diagnoses	2022	Health-related outcomes > Hospital in-patient > Diagnoses > Summary Information (diagnoses)	0.687838	1
369	41204#M479	CAT-MUL	334347/621(334968)	0.101602	0.0225151	0.180883	0.0119166	LOGISTIC-BINARY	Diagnoses - secondary ICD10		100091	Health-related outcomes	2000	Hospital in-patient	2002	Diagnoses	2022	Health-related outcomes > Hospital in-patient > Diagnoses > Summary Information (diagnoses)	0.687838	1
370	41204#W079	CAT-MUL	334898/70(334968)	-0.286967	-0.505899	-0.0594521	0.0120006	LOGISTIC-BINARY	Diagnoses - secondary ICD10		100091	Health-related outcomes	2000	Hospital in-patient	2002	Diagnoses	2022	Health-related outcomes > Hospital in-patient > Diagnoses > Summary Information (diagnoses)	0.688808	1
371	400	INTEGER	329405	0.00414347	0.000909323	0.00737761	0.012038	LINEAR	Time to complete round		100000	UK Biobank Assessment Centre	100026	Cognitive function	100030	Pairs matching	100030	UK Biobank Assessment Centre > Cognitive function > Pairs matching	0.688808	1
372	41204#E538	CAT-MUL	334456/512(334968)	-0.109799	-0.195228	-0.0237362	0.0121067	LOGISTIC-BINARY	Diagnoses - secondary ICD10		100091	Health-related outcomes	2000	Hospital in-patient	2002	Diagnoses	2022	Health-related outcomes > Hospital in-patient > Diagnoses > Summary Information (diagnoses)	0.688808	1
373	41204#M430	CAT-MUL	334932/36(334968)	-0.38848	-0.680121	-0.0760961	0.0121618	LOGISTIC-BINARY	Diagnoses - secondary ICD10		100091	Health-related outcomes	2000	Hospital in-patient	2002	Diagnoses	2022	Health-related outcomes > Hospital in-patient > Diagnoses > Summary Information (diagnoses)	0.688808	1
374	41204#H603	CAT-MUL	334958/10(334968)	-0.651641	-1.11456	-0.0994892	0.0122149	LOGISTIC-BINARY	Diagnoses - secondary ICD10		100091	Health-related outcomes	2000	Hospital in-patient	2002	Diagnoses	2022	Health-related outcomes > Hospital in-patient > Diagnoses > Summary Information (diagnoses)	0.688808	1
375	41202#L719	CAT-MUL	334911/57(334968)	0.336204	0.0737189	0.599765	0.0122226	LOGISTIC-BINARY	Diagnoses - main ICD10		100091	Health-related outcomes	2000	Hospital in-patient	2002	Diagnoses	2022	Health-related outcomes > Hospital in-patient > Diagnoses > Summary Information (diagnoses)	0.688808	1
376	41200#H568	CAT-MUL	334474/494(334968)	-0.111415	-0.198318	-0.0238557	0.0123313	LOGISTIC-BINARY	Operative procedures - main OPCS		100091	Health-related outcomes	2000	Hospital in-patient	2005	Operations	2025	Health-related outcomes > Hospital in-patient > Operations > Summary Information (operations)	0.688808	1
377	41202#R53	CAT-MUL	334158/810(334968)	-0.0872905	-0.155471	-0.0187447	0.0123456	LOGISTIC-BINARY	Diagnoses - main ICD10		100091	Health-related outcomes	2000	Hospital in-patient	2002	Diagnoses	2022	Health-related outcomes > Hospital in-patient > Diagnoses > Summary Information (diagnoses)	0.688808	1
378	41200#W201	CAT-MUL	332058/2910(334968)	0.0467307	0.0101503	0.0833667	0.0123485	LOGISTIC-BINARY	Operative procedures - main OPCS		100091	Health-related outcomes	2000	Hospital in-patient	2005	Operations	2025	Health-related outcomes > Hospital in-patient > Operations > Summary Information (operations)	0.688808	1
379	20004#1614	CAT-MUL	334676/251(334927)	-0.155309	-0.276121	-0.0329221	0.01237	LOGISTIC-BINARY	Operation code		100000	UK Biobank Assessment Centre	100071	Verbal interview	100076	Operations	100076	UK Biobank Assessment Centre > Verbal interview > Operations	0.688808	1
380	6155#6	CAT-MUL	326575/6800(333375)	0.0307262	0.00665521	0.0548231	0.0124022	LOGISTIC-BINARY	Vitamin and mineral supplements		100000	UK Biobank Assessment Centre	100025	Touchscreen	100036	Health and medical history	100045	UK Biobank Assessment Centre > Touchscreen > Health and medical history > Medication	0.688808	1
381	41204#F106	CAT-MUL	334947/21(334968)	-0.485032	-0.842596	-0.0870633	0.0124116	LOGISTIC-BINARY	Diagnoses - secondary ICD10		100091	Health-related outcomes	2000	Hospital in-patient	2002	Diagnoses	2022	Health-related outcomes > Hospital in-patient > Diagnoses > Summary Information (diagnoses)	0.688808	1
382	23121	CONTINUOUS	328998	-0.00269264	-0.00480375	-0.000581534	0.0124243	LINEAR	Arm fat-free mass (right)	YES	100000	UK Biobank Assessment Centre	100006	Physical measures	100008	Anthropometry	100009	UK Biobank Assessment Centre > Physical measures > Anthropometry > Impedance measures	0.688808	1
383	41200#W981	CAT-MUL	334952/16(334968)	0.643058	0.142623	1.15554	0.0124342	LOGISTIC-BINARY	Operative procedures - main OPCS		100091	Health-related outcomes	2000	Hospital in-patient	2005	Operations	2025	Health-related outcomes > Hospital in-patient > Operations > Summary Information (operations)	0.688808	1
384	41210#M442	CAT-MUL	334934/34(334968)	0.43538	0.0947276	0.778712	0.0125014	LOGISTIC-BINARY	Operative procedures - secondary OPCS		100091	Health-related outcomes	2000	Hospital in-patient	2005	Operations	2025	Health-related outcomes > Hospital in-patient > Operations > Summary Information (operations)	0.688808	1
385	41204#M6285	CAT-MUL	334944/24(334968)	-0.458464	-0.797735	-0.0832835	0.0125427	LOGISTIC-BINARY	Diagnoses - secondary ICD10		100091	Health-related outcomes	2000	Hospital in-patient	2002	Diagnoses	2022	Health-related outcomes > Hospital in-patient > Diagnoses > Summary Information (diagnoses)	0.688808	1
386	41202#E210	CAT-MUL	334721/247(334968)	0.160008	0.0344995	0.285894	0.0126116	LOGISTIC-BINARY	Diagnoses - main ICD10		100091	Health-related outcomes	2000	Hospital in-patient	2002	Diagnoses	2022	Health-related outcomes > Hospital in-patient > Diagnoses > Summary Information (diagnoses)	0.688808	1
387	41204#M8985	CAT-MUL	334952/16(334968)	0.638878	0.140309	1.1491	0.0126341	LOGISTIC-BINARY	Diagnoses - secondary ICD10		100091	Health-related outcomes	2000	Hospital in-patient	2002	Diagnoses	2022	Health-related outcomes > Hospital in-patient > Diagnoses > Summary Information (diagnoses)	0.688808	1
388	20001#1021	CAT-MUL	334879/48(334927)	0.364757	0.0786029	0.65237	0.0126737	LOGISTIC-BINARY	Cancer code, self-reported		100000	UK Biobank Assessment Centre	100071	Verbal interview	100074	Medical conditions	100074	UK Biobank Assessment Centre > Verbal interview > Medical conditions	0.688808	1
389	41200#E042	CAT-MUL	334715/253(334968)	0.157985	0.0339185	0.282394	0.0127087	LOGISTIC-BINARY	Operative procedures - main OPCS		100091	Health-related outcomes	2000	Hospital in-patient	2005	Operations	2025	Health-related outcomes > Hospital in-patient > Operations > Summary Information (operations)	0.688808	1
390	41210#E047	CAT-MUL	334866/102(334968)	-0.238771	-0.423704	-0.0486646	0.0127544	LOGISTIC-BINARY	Operative procedures - secondary OPCS		100091	Health-related outcomes	2000	Hospital in-patient	2005	Operations	2025	Health-related outcomes > Hospital in-patient > Operations > Summary Information (operations)	0.688808	1
391	20003#1141157132	CAT-MUL	334701/226(334927)	-0.162447	-0.28936	-0.033702	0.0128238	LOGISTIC-BINARY	Treatment/medication code		100000	UK Biobank Assessment Centre	100071	Verbal interview	100075	Medications	100075	UK Biobank Assessment Centre > Verbal interview > Medications	0.688808	1
392	41210#F094	CAT-MUL	334704/264(334968)	-0.150802	-0.268791	-0.0313511	0.0128526	LOGISTIC-BINARY	Operative procedures - secondary OPCS		100091	Health-related outcomes	2000	Hospital in-patient	2005	Operations	2025	Health-related outcomes > Hospital in-patient > Operations > Summary Information (operations)	0.688808	1
393	41202#N711	CAT-MUL	334940/28(334968)	-0.432737	-0.757635	-0.0799239	0.0128963	LOGISTIC-BINARY	Diagnoses - main ICD10		100091	Health-related outcomes	2000	Hospital in-patient	2002	Diagnoses	2022	Health-related outcomes > Hospital in-patient > Diagnoses > Summary Information (diagnoses)	0.688808	1
394	41202#C181	CAT-MUL	334910/58(334968)	-0.3101	-0.548129	-0.0609324	0.012917	LOGISTIC-BINARY	Diagnoses - main ICD10		100091	Health-related outcomes	2000	Hospital in-patient	2002	Diagnoses	2022	Health-related outcomes > Hospital in-patient > Diagnoses > Summary Information (diagnoses)	0.688808	1
395	5408-2	CAT-SIN	1535/2695	-999	-999	-999	0.0129617	MULTINOMIAL-LOGISTIC	Which eye(s) affected by amblyopia (lazy eye)		100000	UK Biobank Assessment Centre	100025	Touchscreen	100036	Health and medical history	100041	UK Biobank Assessment Centre > Touchscreen > Health and medical history > Eyesight	0.688808	1
396	20075	INTEGER	331869	-0.00388675	-0.00695277	-0.00082073	0.0129692	LINEAR	Home location at assessment - north co-ordinate (rounded)		100000	UK Biobank Assessment Centre	100021	Recruitment	100024	Reception	100024	UK Biobank Assessment Centre > Recruitment > Reception	0.688808	1
397	41230#5AG	CAT-MUL	334950/18(334968)	-0.516181	-0.895708	-0.0877081	0.0129982	LOGISTIC-BINARY	PCT where patients GP was registered		100091	Health-related outcomes	2000	Hospital in-patient	2001	Admission and discharge	2021	Health-related outcomes > Hospital in-patient > Admission and discharge > Summary Information (admission and discharge)	0.688808	1
398	25538	CONTINUOUS	6329	0.0295731	0.00623818	0.0529081	0.0130027	LINEAR	Weighted-mean MD in tract superior thalamic radiation (left)		100000	UK Biobank Assessment Centre	100003	Imaging	100	Brain MRI	135	UK Biobank Assessment Centre > Imaging > Brain MRI > Diffusion brain MRI > dMRI weighted means	0.688808	1
399	20004#1354	CAT-MUL	332998/1929(334927)	-0.0565388	-0.101093	-0.0118521	0.0130172	LOGISTIC-BINARY	Operation code		100000	UK Biobank Assessment Centre	100071	Verbal interview	100076	Operations	100076	UK Biobank Assessment Centre > Verbal interview > Operations	0.688808	1
400	2443	CAT-SIN	318223/15993(334216)	-0.0202322	-0.0361993	-0.004253	0.0130442	LOGISTIC-BINARY	Diabetes diagnosed by doctor		100000	UK Biobank Assessment Centre	100025	Touchscreen	100036	Health and medical history	100044	UK Biobank Assessment Centre > Touchscreen > Health and medical history > Medical conditions	0.688808	1
401	41204#Z458	CAT-MUL	334815/153(334968)	0.202316	0.0426288	0.362469	0.013167	LOGISTIC-BINARY	Diagnoses - secondary ICD10		100091	Health-related outcomes	2000	Hospital in-patient	2002	Diagnoses	2022	Health-related outcomes > Hospital in-patient > Diagnoses > Summary Information (diagnoses)	0.688808	1
402	20002#1533	CAT-MUL	334331/596(334927)	-0.100586	-0.179834	-0.0208001	0.0131909	LOGISTIC-BINARY	Non-cancer illness code, self-reported		100000	UK Biobank Assessment Centre	100071	Verbal interview	100074	Medical conditions	100074	UK Biobank Assessment Centre > Verbal interview > Medical conditions	0.688808	1
403	40002#G35	CAT-MUL	334956/12(334968)	-0.599731	-1.03156	-0.0891646	0.0132246	LOGISTIC-BINARY	Contributory (secondary) causes of death: ICD10		100091	Health-related outcomes	100093	Death register	100093	Death register	100093	Health-related outcomes > Death register	0.688808	1
404	41203#5609	CAT-MUL	334937/31(334968)	0.450717	0.0950311	0.809187	0.0132417	LOGISTIC-BINARY	Diagnoses - main ICD9		100091	Health-related outcomes	2000	Hospital in-patient	2002	Diagnoses	2022	Health-related outcomes > Hospital in-patient > Diagnoses > Summary Information (diagnoses)	0.688808	1
405	41210#H122	CAT-MUL	334929/39(334968)	-0.369043	-0.650102	-0.0691397	0.0132437	LOGISTIC-BINARY	Operative procedures - secondary OPCS		100091	Health-related outcomes	2000	Hospital in-patient	2005	Operations	2025	Health-related outcomes > Hospital in-patient > Operations > Summary Information (operations)	0.688808	1
406	40011#8810	CAT-MUL	334955/13(334968)	-0.584208	-1.00894	-0.0904564	0.01325	LOGISTIC-BINARY	Histology of cancer tumour		100091	Health-related outcomes	100092	Cancer register	100092	Cancer register	100092	Health-related outcomes > Cancer register	0.688808	1
407	41205#3119	CAT-MUL	334934/34(334968)	-0.390431	-0.685985	-0.0717102	0.0132628	LOGISTIC-BINARY	Diagnoses - secondary ICD9		100091	Health-related outcomes	2000	Hospital in-patient	2002	Diagnoses	2022	Health-related outcomes > Hospital in-patient > Diagnoses > Summary Information (diagnoses)	0.688808	1
408	41210#T859	CAT-MUL	334925/43(334968)	-0.354798	-0.626074	-0.0669082	0.0133178	LOGISTIC-BINARY	Operative procedures - secondary OPCS		100091	Health-related outcomes	2000	Hospital in-patient	2005	Operations	2025	Health-related outcomes > Hospital in-patient > Operations > Summary Information (operations)	0.688808	1
409	25138	CONTINUOUS	6329	0.0311786	0.00649092	0.0558664	0.0133216	LINEAR	Mean MD in cingulum cingulate gyrus on FA skeleton (right)		100000	UK Biobank Assessment Centre	100003	Imaging	100	Brain MRI	134	UK Biobank Assessment Centre > Imaging > Brain MRI > Diffusion brain MRI > dMRI skeleton	0.688808	1
410	41204#S3210	CAT-MUL	334930/38(334968)	-0.372409	-0.656158	-0.0690148	0.0133823	LOGISTIC-BINARY	Diagnoses - secondary ICD10		100091	Health-related outcomes	2000	Hospital in-patient	2002	Diagnoses	2022	Health-related outcomes > Hospital in-patient > Diagnoses > Summary Information (diagnoses)	0.688808	1
411	41202#N608	CAT-MUL	334757/211(334968)	-0.16706	-0.29836	-0.0337637	0.0134105	LOGISTIC-BINARY	Diagnoses - main ICD10		100091	Health-related outcomes	2000	Hospital in-patient	2002	Diagnoses	2022	Health-related outcomes > Hospital in-patient > Diagnoses > Summary Information (diagnoses)	0.688808	1
412	41202#K220	CAT-MUL	334851/117(334968)	0.230862	0.0482031	0.414119	0.0134145	LOGISTIC-BINARY	Diagnoses - main ICD10		100091	Health-related outcomes	2000	Hospital in-patient	2002	Diagnoses	2022	Health-related outcomes > Hospital in-patient > Diagnoses > Summary Information (diagnoses)	0.688808	1
413	41201#W458	CAT-MUL	334951/17(334968)	0.612206	0.129629	1.10463	0.0134596	LOGISTIC-BINARY	External causes		100091	Health-related outcomes	2000	Hospital in-patient	2002	Diagnoses	2022	Health-related outcomes > Hospital in-patient > Diagnoses > Summary Information (diagnoses)	0.688808	1
414	20107#8	CAT-MUL	227189/66084(293273)	0.0110346	0.00228273	0.019789	0.0134798	LOGISTIC-BINARY	Illnesses of father		100000	UK Biobank Assessment Centre	100025	Touchscreen	100034	Family history	100034	UK Biobank Assessment Centre > Touchscreen > Family history	0.688808	1
415	25330	CONTINUOUS	6329	0.0307186	0.00634799	0.0550892	0.0135012	LINEAR	Mean L3 in cingulum cingulate gyrus on FA skeleton (right)		100000	UK Biobank Assessment Centre	100003	Imaging	100	Brain MRI	134	UK Biobank Assessment Centre > Imaging > Brain MRI > Diffusion brain MRI > dMRI skeleton	0.688808	1
416	41204#S662	CAT-MUL	334937/31(334968)	0.450236	0.0939733	0.809549	0.0135316	LOGISTIC-BINARY	Diagnoses - secondary ICD10		100091	Health-related outcomes	2000	Hospital in-patient	2002	Diagnoses	2022	Health-related outcomes > Hospital in-patient > Diagnoses > Summary Information (diagnoses)	0.688808	1
417	20003#1140928222	CAT-MUL	334907/20(334927)	-0.493473	-0.859734	-0.0829224	0.0135639	LOGISTIC-BINARY	Treatment/medication code		100000	UK Biobank Assessment Centre	100071	Verbal interview	100075	Medications	100075	UK Biobank Assessment Centre > Verbal interview > Medications	0.688808	1
418	41200#W677	CAT-MUL	334870/98(334968)	-0.241357	-0.429904	-0.0473932	0.0135859	LOGISTIC-BINARY	Operative procedures - main OPCS		100091	Health-related outcomes	2000	Hospital in-patient	2005	Operations	2025	Health-related outcomes > Hospital in-patient > Operations > Summary Information (operations)	0.688808	1
419	25395	CONTINUOUS	6329	-0.0310172	-0.0556471	-0.00638737	0.0135859	LINEAR	Mean OD in body of corpus callosum on FA skeleton		100000	UK Biobank Assessment Centre	100003	Imaging	100	Brain MRI	134	UK Biobank Assessment Centre > Imaging > Brain MRI > Diffusion brain MRI > dMRI skeleton	0.688808	1
420	41210#C324	CAT-MUL	334957/11(334968)	0.770215	0.166009	1.39988	0.0136258	LOGISTIC-BINARY	Operative procedures - secondary OPCS		100091	Health-related outcomes	2000	Hospital in-patient	2005	Operations	2025	Health-related outcomes > Hospital in-patient > Operations > Summary Information (operations)	0.688808	1
421	41210#V544	CAT-MUL	334415/553(334968)	0.105679	0.0218315	0.189733	0.0136272	LOGISTIC-BINARY	Operative procedures - secondary OPCS		100091	Health-related outcomes	2000	Hospital in-patient	2005	Operations	2025	Health-related outcomes > Hospital in-patient > Operations > Summary Information (operations)	0.688808	1
422	41204#I456	CAT-MUL	334829/139(334968)	-0.203779	-0.363826	-0.0403649	0.0136664	LOGISTIC-BINARY	Diagnoses - secondary ICD10		100091	Health-related outcomes	2000	Hospital in-patient	2002	Diagnoses	2022	Health-related outcomes > Hospital in-patient > Diagnoses > Summary Information (diagnoses)	0.688808	1
423	20003#1140923018	CAT-MUL	334618/309(334927)	-0.138054	-0.24716	-0.0277274	0.0137105	LOGISTIC-BINARY	Treatment/medication code		100000	UK Biobank Assessment Centre	100071	Verbal interview	100075	Medications	100075	UK Biobank Assessment Centre > Verbal interview > Medications	0.688808	1
424	41202#O702	CAT-MUL	334900/68(334968)	0.303305	0.0622962	0.544912	0.013759	LOGISTIC-BINARY	Diagnoses - main ICD10		100091	Health-related outcomes	2000	Hospital in-patient	2002	Diagnoses	2022	Health-related outcomes > Hospital in-patient > Diagnoses > Summary Information (diagnoses)	0.688808	1
425	41200#W878	CAT-MUL	334886/82(334968)	-0.261913	-0.466415	-0.0505817	0.0137928	LOGISTIC-BINARY	Operative procedures - main OPCS		100091	Health-related outcomes	2000	Hospital in-patient	2005	Operations	2025	Health-related outcomes > Hospital in-patient > Operations > Summary Information (operations)	0.688808	1
426	100890	CAT-SIN	47519	-0.022911	-0.0411455	-0.00467651	0.0137941	ORDERED-LOGISTIC	Milk added to cereal		100089	Online follow-up	100090	Diet by 24-hour recall	100102	Cereal yesterday	100102	Online follow-up > Diet by 24-hour recall > Cereal yesterday	0.688808	1
427	100300	CAT-SIN	47507	-0.0530995	-0.0953739	-0.010825	0.0138243	ORDERED-LOGISTIC	Latte intake		100089	Online follow-up	100090	Diet by 24-hour recall	100104	Hot/cold beverages yesterday	100104	Online follow-up > Diet by 24-hour recall > Hot/cold beverages yesterday	0.688808	1
428	41210#R149	CAT-MUL	334014/954(334968)	0.0817612	0.0166909	0.14696	0.0138879	LOGISTIC-BINARY	Operative procedures - secondary OPCS		100091	Health-related outcomes	2000	Hospital in-patient	2005	Operations	2025	Health-related outcomes > Hospital in-patient > Operations > Summary Information (operations)	0.688808	1
429	41210#Z613	CAT-MUL	334807/161(334968)	-0.188972	-0.337918	-0.0371844	0.0138906	LOGISTIC-BINARY	Operative procedures - secondary OPCS		100091	Health-related outcomes	2000	Hospital in-patient	2005	Operations	2025	Health-related outcomes > Hospital in-patient > Operations > Summary Information (operations)	0.688808	1
430	41204#Z048	CAT-MUL	334611/357(334968)	-0.128334	-0.230051	-0.0256136	0.0139142	LOGISTIC-BINARY	Diagnoses - secondary ICD10		100091	Health-related outcomes	2000	Hospital in-patient	2002	Diagnoses	2022	Health-related outcomes > Hospital in-patient > Diagnoses > Summary Information (diagnoses)	0.688808	1
431	41202#H521	CAT-MUL	334930/38(334968)	-0.372104	-0.657229	-0.0673446	0.0139393	LOGISTIC-BINARY	Diagnoses - main ICD10		100091	Health-related outcomes	2000	Hospital in-patient	2002	Diagnoses	2022	Health-related outcomes > Hospital in-patient > Diagnoses > Summary Information (diagnoses)	0.688808	1
432	41202#C509	CAT-MUL	329153/5815(334968)	-0.0326823	-0.0587233	-0.00660369	0.0139708	LOGISTIC-BINARY	Diagnoses - main ICD10		100091	Health-related outcomes	2000	Hospital in-patient	2002	Diagnoses	2022	Health-related outcomes > Hospital in-patient > Diagnoses > Summary Information (diagnoses)	0.688808	1
433	41204#H906	CAT-MUL	334942/26(334968)	-0.437864	-0.76904	-0.0752468	0.0140411	LOGISTIC-BINARY	Diagnoses - secondary ICD10		100091	Health-related outcomes	2000	Hospital in-patient	2002	Diagnoses	2022	Health-related outcomes > Hospital in-patient > Diagnoses > Summary Information (diagnoses)	0.690673	1
434	41204#K571	CAT-MUL	334760/208(334968)	0.171578	0.0348317	0.308728	0.0140876	LOGISTIC-BINARY	Diagnoses - secondary ICD10		100091	Health-related outcomes	2000	Hospital in-patient	2002	Diagnoses	2022	Health-related outcomes > Hospital in-patient > Diagnoses > Summary Information (diagnoses)	0.69076	1
435	25052	CONTINUOUS	6390	0.0308333	0.00620442	0.0554622	0.0141473	LINEAR	Median BOLD effect (in group-defined amygdala activation mask) for faces-shapes contrast		100000	UK Biobank Assessment Centre	100003	Imaging	100	Brain MRI	106	UK Biobank Assessment Centre > Imaging > Brain MRI > Task functional brain MRI	0.69076	1
436	20003#1140922562	CAT-MUL	334408/519(334927)	0.108569	0.0219566	0.195395	0.0141498	LOGISTIC-BINARY	Treatment/medication code		100000	UK Biobank Assessment Centre	100071	Verbal interview	100075	Medications	100075	UK Biobank Assessment Centre > Verbal interview > Medications	0.69076	1
437	41200#L472	CAT-MUL	334947/21(334968)	0.547643	0.111978	0.989484	0.0141726	LOGISTIC-BINARY	Operative procedures - main OPCS		100091	Health-related outcomes	2000	Hospital in-patient	2005	Operations	2025	Health-related outcomes > Hospital in-patient > Operations > Summary Information (operations)	0.69076	1
438	41202#R943	CAT-MUL	334879/89(334968)	-0.250745	-0.447692	-0.0476544	0.0142388	LOGISTIC-BINARY	Diagnoses - main ICD10		100091	Health-related outcomes	2000	Hospital in-patient	2002	Diagnoses	2022	Health-related outcomes > Hospital in-patient > Diagnoses > Summary Information (diagnoses)	0.691826	1
439	41210#K652	CAT-MUL	334916/52(334968)	0.344228	0.0695431	0.620253	0.0142594	LOGISTIC-BINARY	Operative procedures - secondary OPCS		100091	Health-related outcomes	2000	Hospital in-patient	2005	Operations	2025	Health-related outcomes > Hospital in-patient > Operations > Summary Information (operations)	0.691826	1
440	41204#M2351	CAT-MUL	334932/36(334968)	0.413645	0.083294	0.746254	0.0143699	LOGISTIC-BINARY	Diagnoses - secondary ICD10		100091	Health-related outcomes	2000	Hospital in-patient	2002	Diagnoses	2022	Health-related outcomes > Hospital in-patient > Diagnoses > Summary Information (diagnoses)	0.695602	1
441	41230#5M6	CAT-MUL	332732/2236(334968)	0.0521468	0.0104138	0.0939533	0.0144138	LOGISTIC-BINARY	PCT where patients GP was registered		100091	Health-related outcomes	2000	Hospital in-patient	2001	Admission and discharge	2021	Health-related outcomes > Hospital in-patient > Admission and discharge > Summary Information (admission and discharge)	0.696146	1
442	41202#M2546	CAT-MUL	334667/301(334968)	-0.138997	-0.249728	-0.0270431	0.0144741	LOGISTIC-BINARY	Diagnoses - main ICD10		100091	Health-related outcomes	2000	Hospital in-patient	2002	Diagnoses	2022	Health-related outcomes > Hospital in-patient > Diagnoses > Summary Information (diagnoses)	0.696597	1
443	104400	CAT-SIN	8691/38828(47519)	-0.0295173	-0.0531922	-0.00586455	0.014492	LOGISTIC-BINARY	Fruit consumers		100089	Online follow-up	100090	Diet by 24-hour recall	100103	Fruit/vegetables yesterday	100103	Online follow-up > Diet by 24-hour recall > Fruit/vegetables yesterday	0.696597	1
444	41200#X338	CAT-MUL	334845/123(334968)	0.222598	0.0444064	0.401332	0.0145213	LOGISTIC-BINARY	Operative procedures - main OPCS		100091	Health-related outcomes	2000	Hospital in-patient	2005	Operations	2025	Health-related outcomes > Hospital in-patient > Operations > Summary Information (operations)	0.696597	1
445	20001#1022	CAT-MUL	333825/1102(334927)	0.0740806	0.0147077	0.133581	0.0145785	LOGISTIC-BINARY	Cancer code, self-reported		100000	UK Biobank Assessment Centre	100071	Verbal interview	100074	Medical conditions	100074	UK Biobank Assessment Centre > Verbal interview > Medical conditions	0.697772	1
446	41200#W823	CAT-MUL	334854/114(334968)	0.230628	0.0456268	0.416192	0.0147229	LOGISTIC-BINARY	Operative procedures - main OPCS		100091	Health-related outcomes	2000	Hospital in-patient	2005	Operations	2025	Health-related outcomes > Hospital in-patient > Operations > Summary Information (operations)	0.701872	1
447	41210#P268	CAT-MUL	334957/11(334968)	0.756561	0.156033	1.38281	0.0147951	LOGISTIC-BINARY	Operative procedures - secondary OPCS		100091	Health-related outcomes	2000	Hospital in-patient	2005	Operations	2025	Health-related outcomes > Hospital in-patient > Operations > Summary Information (operations)	0.701872	1
448	40002#I38	CAT-MUL	334942/26(334968)	-0.438025	-0.772293	-0.0728326	0.0148346	LOGISTIC-BINARY	Contributory (secondary) causes of death: ICD10		100091	Health-related outcomes	100093	Death register	100093	Death register	100093	Health-related outcomes > Death register	0.701872	1
449	6150#1	CAT-MUL	326822/7626(334448)	-0.0285235	-0.0514622	-0.00555869	0.0148575	LOGISTIC-BINARY	Vascular/heart problems diagnosed by doctor		100000	UK Biobank Assessment Centre	100025	Touchscreen	100036	Health and medical history	100044	UK Biobank Assessment Centre > Touchscreen > Health and medical history > Medical conditions	0.701872	1
450	41204#R18	CAT-MUL	333857/1111(334968)	-0.0726719	-0.131062	-0.0140319	0.0149404	LOGISTIC-BINARY	Diagnoses - secondary ICD10		100091	Health-related outcomes	2000	Hospital in-patient	2002	Diagnoses	2022	Health-related outcomes > Hospital in-patient > Diagnoses > Summary Information (diagnoses)	0.701872	1
451	41200#J611	CAT-MUL	334958/10(334968)	-0.634347	-1.09581	-0.0807851	0.014944	LOGISTIC-BINARY	Operative procedures - main OPCS		100091	Health-related outcomes	2000	Hospital in-patient	2005	Operations	2025	Health-related outcomes > Hospital in-patient > Operations > Summary Information (operations)	0.701872	1
452	20003#1140865734	CAT-MUL	334911/16(334927)	-0.531156	-0.928737	-0.0790276	0.0150166	LOGISTIC-BINARY	Treatment/medication code		100000	UK Biobank Assessment Centre	100071	Verbal interview	100075	Medications	100075	UK Biobank Assessment Centre > Verbal interview > Medications	0.701872	1
453	25283	CONTINUOUS	6329	0.0299611	0.00581573	0.0541064	0.015022	LINEAR	Mean L2 in cingulum cingulate gyrus on FA skeleton (left)		100000	UK Biobank Assessment Centre	100003	Imaging	100	Brain MRI	134	UK Biobank Assessment Centre > Imaging > Brain MRI > Diffusion brain MRI > dMRI skeleton	0.701872	1
454	41204#Z966	CAT-MUL	326779/8189(334968)	0.027436	0.00533412	0.04956	0.015025	LOGISTIC-BINARY	Diagnoses - secondary ICD10		100091	Health-related outcomes	2000	Hospital in-patient	2002	Diagnoses	2022	Health-related outcomes > Hospital in-patient > Diagnoses > Summary Information (diagnoses)	0.701872	1
455	20003#1140879758	CAT-MUL	334905/22(334927)	0.526882	0.103952	0.955864	0.015071	LOGISTIC-BINARY	Treatment/medication code		100000	UK Biobank Assessment Centre	100071	Verbal interview	100075	Medications	100075	UK Biobank Assessment Centre > Verbal interview > Medications	0.701872	1
456	41210#Z652	CAT-MUL	334931/37(334968)	-0.373056	-0.662429	-0.0638845	0.0151101	LOGISTIC-BINARY	Operative procedures - secondary OPCS		100091	Health-related outcomes	2000	Hospital in-patient	2005	Operations	2025	Health-related outcomes > Hospital in-patient > Operations > Summary Information (operations)	0.701872	1
457	102200	CAT-SIN	47511	-0.111449	-0.20135	-0.0215468	0.0151127	ORDERED-LOGISTIC	Doughnut intake		100089	Online follow-up	100090	Diet by 24-hour recall	100109	Soup/snacks/pastries yesterday	100109	Online follow-up > Diet by 24-hour recall > Soup/snacks/pastries yesterday	0.701872	1
458	41202#O328	CAT-MUL	334939/29(334968)	-0.416337	-0.73695	-0.0692963	0.0151305	LOGISTIC-BINARY	Diagnoses - main ICD10		100091	Health-related outcomes	2000	Hospital in-patient	2002	Diagnoses	2022	Health-related outcomes > Hospital in-patient > Diagnoses > Summary Information (diagnoses)	0.701872	1
459	41204#M461	CAT-MUL	334942/26(334968)	-0.437138	-0.772397	-0.0718212	0.015159	LOGISTIC-BINARY	Diagnoses - secondary ICD10		100091	Health-related outcomes	2000	Hospital in-patient	2002	Diagnoses	2022	Health-related outcomes > Hospital in-patient > Diagnoses > Summary Information (diagnoses)	0.701872	1
460	41200#A487	CAT-MUL	334916/52(334968)	-0.318871	-0.568908	-0.0560818	0.0152131	LOGISTIC-BINARY	Operative procedures - main OPCS		100091	Health-related outcomes	2000	Hospital in-patient	2005	Operations	2025	Health-related outcomes > Hospital in-patient > Operations > Summary Information (operations)	0.701872	1
461	41200#V172	CAT-MUL	334949/19(334968)	0.567664	0.111445	1.03165	0.0152689	LOGISTIC-BINARY	Operative procedures - main OPCS		100091	Health-related outcomes	2000	Hospital in-patient	2005	Operations	2025	Health-related outcomes > Hospital in-patient > Operations > Summary Information (operations)	0.701872	1
462	20003#2038459814	CAT-MUL	334076/851(334927)	-0.0825901	-0.149189	-0.0156623	0.0153432	LOGISTIC-BINARY	Treatment/medication code		100000	UK Biobank Assessment Centre	100071	Verbal interview	100075	Medications	100075	UK Biobank Assessment Centre > Verbal interview > Medications	0.701872	1
463	41202#M771	CAT-MUL	334665/303(334968)	-0.137312	-0.247669	-0.0257565	0.0153479	LOGISTIC-BINARY	Diagnoses - main ICD10		100091	Health-related outcomes	2000	Hospital in-patient	2002	Diagnoses	2022	Health-related outcomes > Hospital in-patient > Diagnoses > Summary Information (diagnoses)	0.701872	1
464	41210#Y203	CAT-MUL	331936/3032(334968)	0.0443861	0.00851712	0.0803094	0.0153738	LOGISTIC-BINARY	Operative procedures - secondary OPCS		100091	Health-related outcomes	2000	Hospital in-patient	2005	Operations	2025	Health-related outcomes > Hospital in-patient > Operations > Summary Information (operations)	0.701872	1
465	41202#S800	CAT-MUL	334945/23(334968)	0.514075	0.100092	0.933527	0.0153898	LOGISTIC-BINARY	Diagnoses - main ICD10		100091	Health-related outcomes	2000	Hospital in-patient	2002	Diagnoses	2022	Health-related outcomes > Hospital in-patient > Diagnoses > Summary Information (diagnoses)	0.701872	1
466	1160	INTEGER	333179	-0.00778187	-0.0140768	-0.00148695	0.0153944	ORDERED-LOGISTIC	Sleep duration		100000	UK Biobank Assessment Centre	100025	Touchscreen	100050	Lifestyle and environment	100057	UK Biobank Assessment Centre > Touchscreen > Lifestyle and environment > Sleep	0.701872	1
467	41204#S663	CAT-MUL	334866/102(334968)	0.242541	0.0466902	0.439074	0.0154152	LOGISTIC-BINARY	Diagnoses - secondary ICD10		100091	Health-related outcomes	2000	Hospital in-patient	2002	Diagnoses	2022	Health-related outcomes > Hospital in-patient > Diagnoses > Summary Information (diagnoses)	0.701872	1
468	25252	CONTINUOUS	6329	0.0309309	0.00590579	0.0559559	0.0154221	LINEAR	Mean L2 in splenium of corpus callosum on FA skeleton		100000	UK Biobank Assessment Centre	100003	Imaging	100	Brain MRI	134	UK Biobank Assessment Centre > Imaging > Brain MRI > Diffusion brain MRI > dMRI skeleton	0.701872	1
469	25157	CONTINUOUS	6329	0.0298568	0.00566227	0.0540514	0.0155862	LINEAR	Mean MO in fornix on FA skeleton		100000	UK Biobank Assessment Centre	100003	Imaging	100	Brain MRI	134	UK Biobank Assessment Centre > Imaging > Brain MRI > Diffusion brain MRI > dMRI skeleton	0.707828	1
470	41201#X040	CAT-MUL	334951/17(334968)	0.598323	0.11594	1.09082	0.015726	LOGISTIC-BINARY	External causes		100091	Health-related outcomes	2000	Hospital in-patient	2002	Diagnoses	2022	Health-related outcomes > Hospital in-patient > Diagnoses > Summary Information (diagnoses)	0.710501	1
471	41204#X040	CAT-MUL	334951/17(334968)	0.598323	0.11594	1.09082	0.015726	LOGISTIC-BINARY	Diagnoses - secondary ICD10		100091	Health-related outcomes	2000	Hospital in-patient	2002	Diagnoses	2022	Health-related outcomes > Hospital in-patient > Diagnoses > Summary Information (diagnoses)	0.710501	1
472	20002#1250	CAT-MUL	334620/307(334927)	-0.135828	-0.245406	-0.0250458	0.0157452	LOGISTIC-BINARY	Non-cancer illness code, self-reported		100000	UK Biobank Assessment Centre	100071	Verbal interview	100074	Medical conditions	100074	UK Biobank Assessment Centre > Verbal interview > Medical conditions	0.710501	1
473	25074	CONTINUOUS	6329	-0.0303595	-0.0550258	-0.00569315	0.0158589	LINEAR	Mean FA in posterior limb of internal capsule on FA skeleton (right)		100000	UK Biobank Assessment Centre	100003	Imaging	100	Brain MRI	134	UK Biobank Assessment Centre > Imaging > Brain MRI > Diffusion brain MRI > dMRI skeleton	0.714119	1
474	41204#N750	CAT-MUL	334937/31(334968)	0.43856	0.0828042	0.797047	0.0159622	LOGISTIC-BINARY	Diagnoses - secondary ICD10		100091	Health-related outcomes	2000	Hospital in-patient	2002	Diagnoses	2022	Health-related outcomes > Hospital in-patient > Diagnoses > Summary Information (diagnoses)	0.714125	1
475	25061	CONTINUOUS	6329	0.0263432	0.0049164	0.04777	0.0159747	LINEAR	Mean FA in fornix on FA skeleton		100000	UK Biobank Assessment Centre	100003	Imaging	100	Brain MRI	134	UK Biobank Assessment Centre > Imaging > Brain MRI > Diffusion brain MRI > dMRI skeleton	0.714125	1
476	41204#I498	CAT-MUL	334802/166(334968)	-0.182865	-0.330132	-0.0329762	0.0159786	LOGISTIC-BINARY	Diagnoses - secondary ICD10		100091	Health-related outcomes	2000	Hospital in-patient	2002	Diagnoses	2022	Health-related outcomes > Hospital in-patient > Diagnoses > Summary Information (diagnoses)	0.714125	1
477	40013#1610	CAT-MUL	334957/11(334968)	0.752855	0.148142	1.38283	0.0159931	LOGISTIC-BINARY	Type of cancer: ICD9		100091	Health-related outcomes	100092	Cancer register	100092	Cancer register	100092	Health-related outcomes > Cancer register	0.714125	1
478	25278	CONTINUOUS	6329	0.0302085	0.00560821	0.0548088	0.0161019	LINEAR	Mean L2 in sagittal stratum on FA skeleton (right)		100000	UK Biobank Assessment Centre	100003	Imaging	100	Brain MRI	134	UK Biobank Assessment Centre > Imaging > Brain MRI > Diffusion brain MRI > dMRI skeleton	0.717479	1
479	806	CAT-SIN	189483	-0.0100075	-0.0181644	-0.00185056	0.0161882	ORDERED-LOGISTIC	Job involves mainly walking or standing		100000	UK Biobank Assessment Centre	100025	Touchscreen	100062	Sociodemographics	100064	UK Biobank Assessment Centre > Touchscreen > Sociodemographics > Employment	0.719816	1
480	90002-1	CAT-SIN	3059/3386	-999	-999	-999	0.0162507	MULTINOMIAL-LOGISTIC	Data problem indicator		100088	Additional exposures	1008	Physical activity measurement	1013	Raw accelerometer statistics	1013	Additional exposures > Physical activity measurement > Raw accelerometer statistics	0.720197	1
481	25082	CONTINUOUS	6329	-0.0305558	-0.0554778	-0.00563375	0.0162683	LINEAR	Mean FA in posterior corona radiata on FA skeleton (right)		100000	UK Biobank Assessment Centre	100003	Imaging	100	Brain MRI	134	UK Biobank Assessment Centre > Imaging > Brain MRI > Diffusion brain MRI > dMRI skeleton	0.720197	1
482	40006#D069	CAT-MUL	332720/2248(334968)	0.0512789	0.00947128	0.0931529	0.0163055	LOGISTIC-BINARY	Type of cancer: ICD10		100091	Health-related outcomes	100092	Cancer register	100092	Cancer register	100092	Health-related outcomes > Cancer register	0.720197	1
483	25605	CONTINUOUS	6329	0.0301737	0.00553666	0.0548107	0.0163842	LINEAR	Weighted-mean L2 in tract corticospinal tract (right)		100000	UK Biobank Assessment Centre	100003	Imaging	100	Brain MRI	135	UK Biobank Assessment Centre > Imaging > Brain MRI > Diffusion brain MRI > dMRI weighted means	0.720197	1
484	41200#T461	CAT-MUL	334741/227(334968)	-0.156434	-0.283268	-0.0278478	0.0164481	LOGISTIC-BINARY	Operative procedures - main OPCS		100091	Health-related outcomes	2000	Hospital in-patient	2005	Operations	2025	Health-related outcomes > Hospital in-patient > Operations > Summary Information (operations)	0.720197	1
485	41210#A125	CAT-MUL	334951/17(334968)	0.593052	0.110969	1.08437	0.0165077	LOGISTIC-BINARY	Operative procedures - secondary OPCS		100091	Health-related outcomes	2000	Hospital in-patient	2005	Operations	2025	Health-related outcomes > Hospital in-patient > Operations > Summary Information (operations)	0.720197	1
486	23120	CONTINUOUS	329002	0.00407259	0.000743198	0.00740199	0.0165088	LINEAR	Arm fat mass (right)	YES	100000	UK Biobank Assessment Centre	100006	Physical measures	100008	Anthropometry	100009	UK Biobank Assessment Centre > Physical measures > Anthropometry > Impedance measures	0.720197	1
487	20003#1140874360	CAT-MUL	334905/22(334927)	0.518919	0.0963537	0.947071	0.0165386	LOGISTIC-BINARY	Treatment/medication code		100000	UK Biobank Assessment Centre	100071	Verbal interview	100075	Medications	100075	UK Biobank Assessment Centre > Verbal interview > Medications	0.720197	1
488	20003#1140879544	CAT-MUL	334904/23(334927)	-0.45241	-0.801578	-0.0667903	0.0166108	LOGISTIC-BINARY	Treatment/medication code		100000	UK Biobank Assessment Centre	100071	Verbal interview	100075	Medications	100075	UK Biobank Assessment Centre > Verbal interview > Medications	0.720197	1
489	41229#5D7	CAT-MUL	331641/3327(334968)	-0.0416437	-0.0756919	-0.00752598	0.0166352	LOGISTIC-BINARY	PCT responsible for patient data		100091	Health-related outcomes	2000	Hospital in-patient	2001	Admission and discharge	2021	Health-related outcomes > Hospital in-patient > Admission and discharge > Summary Information (admission and discharge)	0.720197	1
490	41204#Z424	CAT-MUL	334956/12(334968)	-0.586215	-1.02358	-0.0716056	0.0166471	LOGISTIC-BINARY	Diagnoses - secondary ICD10		100091	Health-related outcomes	2000	Hospital in-patient	2002	Diagnoses	2022	Health-related outcomes > Hospital in-patient > Diagnoses > Summary Information (diagnoses)	0.720197	1
491	41205#5780	CAT-MUL	334957/11(334968)	-0.602746	-1.04948	-0.0704345	0.0166889	LOGISTIC-BINARY	Diagnoses - secondary ICD9		100091	Health-related outcomes	2000	Hospital in-patient	2002	Diagnoses	2022	Health-related outcomes > Hospital in-patient > Diagnoses > Summary Information (diagnoses)	0.720197	1
492	41204#E780	CAT-MUL	308270/26698(334968)	-0.0155653	-0.02831	-0.00281426	0.0167045	LOGISTIC-BINARY	Diagnoses - secondary ICD10		100091	Health-related outcomes	2000	Hospital in-patient	2002	Diagnoses	2022	Health-related outcomes > Hospital in-patient > Diagnoses > Summary Information (diagnoses)	0.720197	1
493	41210#O121	CAT-MUL	334736/232(334968)	-0.154082	-0.279384	-0.027058	0.0167669	LOGISTIC-BINARY	Operative procedures - secondary OPCS		100091	Health-related outcomes	2000	Hospital in-patient	2005	Operations	2025	Health-related outcomes > Hospital in-patient > Operations > Summary Information (operations)	0.720197	1
494	41202#G900	CAT-MUL	334928/40(334968)	-0.354293	-0.634642	-0.0567173	0.0167934	LOGISTIC-BINARY	Diagnoses - main ICD10		100091	Health-related outcomes	2000	Hospital in-patient	2002	Diagnoses	2022	Health-related outcomes > Hospital in-patient > Diagnoses > Summary Information (diagnoses)	0.720197	1
495	41200#W042	CAT-MUL	334886/82(334968)	0.26709	0.0486023	0.486435	0.016808	LOGISTIC-BINARY	Operative procedures - main OPCS		100091	Health-related outcomes	2000	Hospital in-patient	2005	Operations	2025	Health-related outcomes > Hospital in-patient > Operations > Summary Information (operations)	0.720197	1
496	2019-01-21	CAT-SIN	329105/334666	-999	-999	-999	0.0168201	MULTINOMIAL-LOGISTIC	Weight method	YES	100000	UK Biobank Assessment Centre	100006	Physical measures	100008	Anthropometry	100010	UK Biobank Assessment Centre > Physical measures > Anthropometry > Body size measures	0.720197	1
497	41210#C104	CAT-MUL	334958/10(334968)	0.779655	0.148903	1.43982	0.0168628	LOGISTIC-BINARY	Operative procedures - secondary OPCS		100091	Health-related outcomes	2000	Hospital in-patient	2005	Operations	2025	Health-related outcomes > Hospital in-patient > Operations > Summary Information (operations)	0.720197	1
498	41210#Z356	CAT-MUL	334892/76(334968)	0.276404	0.0499538	0.503657	0.0169496	LOGISTIC-BINARY	Operative procedures - secondary OPCS		100091	Health-related outcomes	2000	Hospital in-patient	2005	Operations	2025	Health-related outcomes > Hospital in-patient > Operations > Summary Information (operations)	0.720197	1
499	25267	CONTINUOUS	6329	0.030428	0.00544286	0.0554131	0.0169978	LINEAR	Mean L2 in posterior limb of internal capsule on FA skeleton (left)		100000	UK Biobank Assessment Centre	100003	Imaging	100	Brain MRI	134	UK Biobank Assessment Centre > Imaging > Brain MRI > Diffusion brain MRI > dMRI skeleton	0.720197	1
500	41204#C437	CAT-MUL	334937/31(334968)	0.434941	0.0786839	0.794025	0.0170331	LOGISTIC-BINARY	Diagnoses - secondary ICD10		100091	Health-related outcomes	2000	Hospital in-patient	2002	Diagnoses	2022	Health-related outcomes > Hospital in-patient > Diagnoses > Summary Information (diagnoses)	0.720197	1
501	1408	CAT-SIN	327245	0.00769152	0.00137073	0.0140123	0.0170774	ORDERED-LOGISTIC	Cheese intake		100000	UK Biobank Assessment Centre	100025	Touchscreen	100050	Lifestyle and environment	100052	UK Biobank Assessment Centre > Touchscreen > Lifestyle and environment > Diet	0.720197	1
502	41200#A599	CAT-MUL	334911/57(334968)	0.319021	0.0572627	0.5819	0.0171371	LOGISTIC-BINARY	Operative procedures - main OPCS		100091	Health-related outcomes	2000	Hospital in-patient	2005	Operations	2025	Health-related outcomes > Hospital in-patient > Operations > Summary Information (operations)	0.720197	1
503	41202#H268	CAT-MUL	334749/219(334968)	0.162412	0.0290929	0.296154	0.0171574	LOGISTIC-BINARY	Diagnoses - main ICD10		100091	Health-related outcomes	2000	Hospital in-patient	2002	Diagnoses	2022	Health-related outcomes > Hospital in-patient > Diagnoses > Summary Information (diagnoses)	0.720197	1
504	40013#1738	CAT-MUL	334950/18(334968)	-0.498203	-0.879959	-0.0676665	0.017158	LOGISTIC-BINARY	Type of cancer: ICD9		100091	Health-related outcomes	100092	Cancer register	100092	Cancer register	100092	Health-related outcomes > Cancer register	0.720197	1
505	41200#S419	CAT-MUL	334953/15(334968)	0.63101	0.115446	1.15843	0.0171689	LOGISTIC-BINARY	Operative procedures - main OPCS		100091	Health-related outcomes	2000	Hospital in-patient	2005	Operations	2025	Health-related outcomes > Hospital in-patient > Operations > Summary Information (operations)	0.720197	1
506	41210#X298	CAT-MUL	334187/781(334968)	0.0858234	0.0153131	0.156499	0.0171919	LOGISTIC-BINARY	Operative procedures - secondary OPCS		100091	Health-related outcomes	2000	Hospital in-patient	2005	Operations	2025	Health-related outcomes > Hospital in-patient > Operations > Summary Information (operations)	0.720197	1
507	41200#S359	CAT-MUL	334827/141(334968)	-0.195612	-0.354672	-0.0332986	0.0171945	LOGISTIC-BINARY	Operative procedures - main OPCS		100091	Health-related outcomes	2000	Hospital in-patient	2005	Operations	2025	Health-related outcomes > Hospital in-patient > Operations > Summary Information (operations)	0.720197	1
508	41200#P273	CAT-MUL	333963/1005(334968)	-0.0749322	-0.136438	-0.013158	0.0172053	LOGISTIC-BINARY	Operative procedures - main OPCS		100091	Health-related outcomes	2000	Hospital in-patient	2005	Operations	2025	Health-related outcomes > Hospital in-patient > Operations > Summary Information (operations)	0.720197	1
509	2217	INTEGER	288916	-0.00432882	-0.00789117	-0.00076647	0.0172347	LINEAR	Age started wearing glasses or contact lenses		100000	UK Biobank Assessment Centre	100025	Touchscreen	100036	Health and medical history	100041	UK Biobank Assessment Centre > Touchscreen > Health and medical history > Eyesight	0.720197	1
510	41200#T724	CAT-MUL	334929/39(334968)	0.386541	0.069113	0.705904	0.017278	LOGISTIC-BINARY	Operative procedures - main OPCS		100091	Health-related outcomes	2000	Hospital in-patient	2005	Operations	2025	Health-related outcomes > Hospital in-patient > Operations > Summary Information (operations)	0.720197	1
511	41202#M7075	CAT-MUL	334955/13(334968)	-0.571171	-1.0049	-0.0713835	0.0172893	LOGISTIC-BINARY	Diagnoses - main ICD10		100091	Health-related outcomes	2000	Hospital in-patient	2002	Diagnoses	2022	Health-related outcomes > Hospital in-patient > Diagnoses > Summary Information (diagnoses)	0.720197	1
512	41200#M642	CAT-MUL	334913/55(334968)	-0.305056	-0.549691	-0.0491402	0.0173126	LOGISTIC-BINARY	Operative procedures - main OPCS		100091	Health-related outcomes	2000	Hospital in-patient	2005	Operations	2025	Health-related outcomes > Hospital in-patient > Operations > Summary Information (operations)	0.720197	1
513	41200#F631	CAT-MUL	334958/10(334968)	-0.628523	-1.09821	-0.0693039	0.0173953	LOGISTIC-BINARY	Operative procedures - main OPCS		100091	Health-related outcomes	2000	Hospital in-patient	2005	Operations	2025	Health-related outcomes > Hospital in-patient > Operations > Summary Information (operations)	0.722226	1
514	41202#S666	CAT-MUL	334946/22(334968)	0.515963	0.0917986	0.945172	0.01752	LOGISTIC-BINARY	Diagnoses - main ICD10		100091	Health-related outcomes	2000	Hospital in-patient	2002	Diagnoses	2022	Health-related outcomes > Hospital in-patient > Diagnoses > Summary Information (diagnoses)	0.722924	1
515	41204#Z951	CAT-MUL	331474/3494(334968)	-0.040628	-0.074124	-0.00707098	0.017546	LOGISTIC-BINARY	Diagnoses - secondary ICD10		100091	Health-related outcomes	2000	Hospital in-patient	2002	Diagnoses	2022	Health-related outcomes > Hospital in-patient > Diagnoses > Summary Information (diagnoses)	0.722924	1
516	41200#W408	CAT-MUL	334935/33(334968)	-0.383524	-0.687089	-0.0574096	0.0176015	LOGISTIC-BINARY	Operative procedures - main OPCS		100091	Health-related outcomes	2000	Hospital in-patient	2005	Operations	2025	Health-related outcomes > Hospital in-patient > Operations > Summary Information (operations)	0.722924	1
517	23271	INTEGER	3117	-0.0274071	-0.0500397	-0.00477451	0.01764	LINEAR	Leg lean mass (right)	YES	100000	UK Biobank Assessment Centre	100003	Imaging	103	DXA assessment	124	UK Biobank Assessment Centre > Imaging > DXA assessment > Body composition by DXA	0.722924	1
518	41210#F099	CAT-MUL	334958/10(334968)	-0.628222	-1.09831	-0.0681135	0.0176499	LOGISTIC-BINARY	Operative procedures - secondary OPCS		100091	Health-related outcomes	2000	Hospital in-patient	2005	Operations	2025	Health-related outcomes > Hospital in-patient > Operations > Summary Information (operations)	0.722924	1
519	41200#C185	CAT-MUL	334949/19(334968)	0.554689	0.0984885	1.01789	0.017671	LOGISTIC-BINARY	Operative procedures - main OPCS		100091	Health-related outcomes	2000	Hospital in-patient	2005	Operations	2025	Health-related outcomes > Hospital in-patient > Operations > Summary Information (operations)	0.722924	1
520	41204#C457	CAT-MUL	334953/15(334968)	-0.534643	-0.942766	-0.0669374	0.0177364	LOGISTIC-BINARY	Diagnoses - secondary ICD10		100091	Health-related outcomes	2000	Hospital in-patient	2002	Diagnoses	2022	Health-related outcomes > Hospital in-patient > Diagnoses > Summary Information (diagnoses)	0.722924	1
521	20004#1096	CAT-MUL	334296/631(334927)	-0.0936363	-0.170802	-0.0160014	0.0177633	LOGISTIC-BINARY	Operation code		100000	UK Biobank Assessment Centre	100071	Verbal interview	100076	Operations	100076	UK Biobank Assessment Centre > Verbal interview > Operations	0.722924	1
522	41200#H481	CAT-MUL	334451/517(334968)	-0.103206	-0.188242	-0.0175527	0.0178172	LOGISTIC-BINARY	Operative procedures - main OPCS		100091	Health-related outcomes	2000	Hospital in-patient	2005	Operations	2025	Health-related outcomes > Hospital in-patient > Operations > Summary Information (operations)	0.722924	1
523	23263	INTEGER	3705	-0.0241675	-0.0441591	-0.00417587	0.0178325	LINEAR	Gynoid lean mass	YES	100000	UK Biobank Assessment Centre	100003	Imaging	103	DXA assessment	124	UK Biobank Assessment Centre > Imaging > DXA assessment > Body composition by DXA	0.722924	1
524	20003#1141192248	CAT-MUL	334835/92(334927)	-0.239241	-0.43408	-0.038835	0.0179144	LOGISTIC-BINARY	Treatment/medication code		100000	UK Biobank Assessment Centre	100071	Verbal interview	100075	Medications	100075	UK Biobank Assessment Centre > Verbal interview > Medications	0.722924	1
525	41202#D136	CAT-MUL	334953/15(334968)	-0.529099	-0.934959	-0.0648725	0.0179222	LOGISTIC-BINARY	Diagnoses - main ICD10		100091	Health-related outcomes	2000	Hospital in-patient	2002	Diagnoses	2022	Health-related outcomes > Hospital in-patient > Diagnoses > Summary Information (diagnoses)	0.722924	1
526	41204#M5436	CAT-MUL	334913/55(334968)	-0.304589	-0.55024	-0.0477916	0.0179339	LOGISTIC-BINARY	Diagnoses - secondary ICD10		100091	Health-related outcomes	2000	Hospital in-patient	2002	Diagnoses	2022	Health-related outcomes > Hospital in-patient > Diagnoses > Summary Information (diagnoses)	0.722924	1
527	41210#H482	CAT-MUL	334320/648(334968)	-0.0922132	-0.168329	-0.0156322	0.0179504	LOGISTIC-BINARY	Operative procedures - secondary OPCS		100091	Health-related outcomes	2000	Hospital in-patient	2005	Operations	2025	Health-related outcomes > Hospital in-patient > Operations > Summary Information (operations)	0.722924	1
528	41202#M2320	CAT-MUL	334256/712(334968)	0.0892991	0.0154279	0.163345	0.0179703	LOGISTIC-BINARY	Diagnoses - main ICD10		100091	Health-related outcomes	2000	Hospital in-patient	2002	Diagnoses	2022	Health-related outcomes > Hospital in-patient > Diagnoses > Summary Information (diagnoses)	0.722924	1
529	41210#F632	CAT-MUL	334953/15(334968)	-0.532372	-0.93802	-0.0646808	0.0179846	LOGISTIC-BINARY	Operative procedures - secondary OPCS		100091	Health-related outcomes	2000	Hospital in-patient	2005	Operations	2025	Health-related outcomes > Hospital in-patient > Operations > Summary Information (operations)	0.722924	1
530	41210#Y318	CAT-MUL	334927/41(334968)	-0.347114	-0.624781	-0.0523588	0.0180279	LOGISTIC-BINARY	Operative procedures - secondary OPCS		100091	Health-related outcomes	2000	Hospital in-patient	2005	Operations	2025	Health-related outcomes > Hospital in-patient > Operations > Summary Information (operations)	0.722924	1
531	41210#Y392	CAT-MUL	334780/188(334968)	0.173839	0.029971	0.318203	0.0181008	LOGISTIC-BINARY	Operative procedures - secondary OPCS		100091	Health-related outcomes	2000	Hospital in-patient	2005	Operations	2025	Health-related outcomes > Hospital in-patient > Operations > Summary Information (operations)	0.722924	1
532	41246#1770	CAT-MUL	321065/68(321133)	0.28948	0.0498282	0.529931	0.0181092	LOGISTIC-BINARY	Treatment speciality of consultant (recoded)		100091	Health-related outcomes	2000	Hospital in-patient	2001	Admission and discharge	2021	Health-related outcomes > Hospital in-patient > Admission and discharge > Summary Information (admission and discharge)	0.722924	1
533	41204#M4362	CAT-MUL	334945/23(334968)	0.500824	0.0869514	0.919559	0.0181275	LOGISTIC-BINARY	Diagnoses - secondary ICD10		100091	Health-related outcomes	2000	Hospital in-patient	2002	Diagnoses	2022	Health-related outcomes > Hospital in-patient > Diagnoses > Summary Information (diagnoses)	0.722924	1
534	41230#5KV	CAT-MUL	334943/25(334968)	-0.429291	-0.766832	-0.0594137	0.0181559	LOGISTIC-BINARY	PCT where patients GP was registered		100091	Health-related outcomes	2000	Hospital in-patient	2001	Admission and discharge	2021	Health-related outcomes > Hospital in-patient > Admission and discharge > Summary Information (admission and discharge)	0.722924	1
535	25086	CONTINUOUS	6329	-0.0295169	-0.0540042	-0.00502953	0.0181588	LINEAR	Mean FA in sagittal stratum on FA skeleton (right)		100000	UK Biobank Assessment Centre	100003	Imaging	100	Brain MRI	134	UK Biobank Assessment Centre > Imaging > Brain MRI > Diffusion brain MRI > dMRI skeleton	0.722924	1
536	25464	CONTINUOUS	6329	0.0287953	0.00489403	0.0526965	0.0182196	LINEAR	Mean ISOVF in superior corona radiata on FA skeleton (right)		100000	UK Biobank Assessment Centre	100003	Imaging	100	Brain MRI	134	UK Biobank Assessment Centre > Imaging > Brain MRI > Diffusion brain MRI > dMRI skeleton	0.723322	1
537	41202#K512	CAT-MUL	334697/271(334968)	0.144576	0.0246481	0.264853	0.0183334	LOGISTIC-BINARY	Diagnoses - main ICD10		100091	Health-related outcomes	2000	Hospital in-patient	2002	Diagnoses	2022	Health-related outcomes > Hospital in-patient > Diagnoses > Summary Information (diagnoses)	0.723322	1
538	20003#1140881448	CAT-MUL	334889/38(334927)	-0.361016	-0.650595	-0.0536973	0.0183577	LOGISTIC-BINARY	Treatment/medication code		100000	UK Biobank Assessment Centre	100071	Verbal interview	100075	Medications	100075	UK Biobank Assessment Centre > Verbal interview > Medications	0.723322	1
539	41210#Y541	CAT-MUL	334954/14(334968)	0.644079	0.11219	1.18897	0.0183944	LOGISTIC-BINARY	Operative procedures - secondary OPCS		100091	Health-related outcomes	2000	Hospital in-patient	2005	Operations	2025	Health-related outcomes > Hospital in-patient > Operations > Summary Information (operations)	0.723322	1
540	40012#0	CAT-MUL	334153/815(334968)	-0.0820194	-0.15002	-0.0136574	0.0184085	LOGISTIC-BINARY	Behaviour of cancer tumour		100091	Health-related outcomes	100092	Cancer register	100092	Cancer register	100092	Health-related outcomes > Cancer register	0.723322	1
541	41246#2410	CAT-MUL	321054/79(321133)	-0.254984	-0.462511	-0.0397333	0.0184287	LOGISTIC-BINARY	Treatment speciality of consultant (recoded)		100091	Health-related outcomes	2000	Hospital in-patient	2001	Admission and discharge	2021	Health-related outcomes > Hospital in-patient > Admission and discharge > Summary Information (admission and discharge)	0.723322	1
542	41202#M939	CAT-MUL	334924/44(334968)	0.359613	0.0611674	0.6595	0.0184308	LOGISTIC-BINARY	Diagnoses - main ICD10		100091	Health-related outcomes	2000	Hospital in-patient	2002	Diagnoses	2022	Health-related outcomes > Hospital in-patient > Diagnoses > Summary Information (diagnoses)	0.723322	1
543	41200#X375	CAT-MUL	334519/449(334968)	-0.110039	-0.201187	-0.0181573	0.0184761	LOGISTIC-BINARY	Operative procedures - main OPCS		100091	Health-related outcomes	2000	Hospital in-patient	2005	Operations	2025	Health-related outcomes > Hospital in-patient > Operations > Summary Information (operations)	0.723322	1
544	41204#W458	CAT-MUL	334950/18(334968)	0.565753	0.0974328	1.04208	0.0184896	LOGISTIC-BINARY	Diagnoses - secondary ICD10		100091	Health-related outcomes	2000	Hospital in-patient	2002	Diagnoses	2022	Health-related outcomes > Hospital in-patient > Diagnoses > Summary Information (diagnoses)	0.723322	1
545	41204#M2437	CAT-MUL	334948/20(334968)	-0.470262	-0.837113	-0.0607085	0.0185084	LOGISTIC-BINARY	Diagnoses - secondary ICD10		100091	Health-related outcomes	2000	Hospital in-patient	2002	Diagnoses	2022	Health-related outcomes > Hospital in-patient > Diagnoses > Summary Information (diagnoses)	0.723322	1
546	41200#U264	CAT-MUL	334727/241(334968)	-0.14874	-0.271911	-0.023975	0.0187821	LOGISTIC-BINARY	Operative procedures - main OPCS		100091	Health-related outcomes	2000	Hospital in-patient	2005	Operations	2025	Health-related outcomes > Hospital in-patient > Operations > Summary Information (operations)	0.731598	1
547	41210#S178	CAT-MUL	334940/28(334968)	0.449569	0.0753958	0.82651	0.0187889	LOGISTIC-BINARY	Operative procedures - secondary OPCS		100091	Health-related outcomes	2000	Hospital in-patient	2005	Operations	2025	Health-related outcomes > Hospital in-patient > Operations > Summary Information (operations)	0.731598	1
548	20002#1126	CAT-MUL	334122/805(334927)	0.0833278	0.0138614	0.152956	0.0188695	LOGISTIC-BINARY	Non-cancer illness code, self-reported		100000	UK Biobank Assessment Centre	100071	Verbal interview	100074	Medical conditions	100074	UK Biobank Assessment Centre > Verbal interview > Medical conditions	0.732927	1
549	40011#9532	CAT-MUL	334948/20(334968)	0.533525	0.090108	0.983631	0.0189213	LOGISTIC-BINARY	Histology of cancer tumour		100091	Health-related outcomes	100092	Cancer register	100092	Cancer register	100092	Health-related outcomes > Cancer register	0.732927	1
550	41200#E022	CAT-MUL	334903/65(334968)	-0.278976	-0.506597	-0.0421933	0.0189262	LOGISTIC-BINARY	Operative procedures - main OPCS		100091	Health-related outcomes	2000	Hospital in-patient	2005	Operations	2025	Health-related outcomes > Hospital in-patient > Operations > Summary Information (operations)	0.732927	1
551	40002#C911	CAT-MUL	334949/19(334968)	0.546504	0.0928457	1.00895	0.0189934	LOGISTIC-BINARY	Contributory (secondary) causes of death: ICD10		100091	Health-related outcomes	100093	Death register	100093	Death register	100093	Health-related outcomes > Death register	0.734194	1
552	41204#O418	CAT-MUL	334912/56(334968)	0.317382	0.052278	0.582968	0.0190449	LOGISTIC-BINARY	Diagnoses - secondary ICD10		100091	Health-related outcomes	2000	Hospital in-patient	2002	Diagnoses	2022	Health-related outcomes > Hospital in-patient > Diagnoses > Summary Information (diagnoses)	0.734849	1
553	41210#Y263	CAT-MUL	334735/233(334968)	-0.150841	-0.276086	-0.0239236	0.0191288	LOGISTIC-BINARY	Operative procedures - secondary OPCS		100091	Health-related outcomes	2000	Hospital in-patient	2005	Operations	2025	Health-related outcomes > Hospital in-patient > Operations > Summary Information (operations)	0.736593	1
554	41202#T253	CAT-MUL	334958/10(334968)	0.767012	0.133595	1.42853	0.0191592	LOGISTIC-BINARY	Diagnoses - main ICD10		100091	Health-related outcomes	2000	Hospital in-patient	2002	Diagnoses	2022	Health-related outcomes > Hospital in-patient > Diagnoses > Summary Information (diagnoses)	0.736593	1
555	40002#J449	CAT-MUL	334653/315(334968)	-0.129961	-0.238183	-0.0206432	0.0192553	LOGISTIC-BINARY	Contributory (secondary) causes of death: ICD10		100091	Health-related outcomes	100093	Death register	100093	Death register	100093	Health-related outcomes > Death register	0.738601	1
556	41204#R030	CAT-MUL	333792/1176(334968)	0.0686839	0.0112224	0.126269	0.0192808	LOGISTIC-BINARY	Diagnoses - secondary ICD10		100091	Health-related outcomes	2000	Hospital in-patient	2002	Diagnoses	2022	Health-related outcomes > Hospital in-patient > Diagnoses > Summary Information (diagnoses)	0.738601	1
557	41200#W308	CAT-MUL	334952/16(334968)	0.595726	0.0995497	1.10223	0.0193431	LOGISTIC-BINARY	Operative procedures - main OPCS		100091	Health-related outcomes	2000	Hospital in-patient	2005	Operations	2025	Health-related outcomes > Hospital in-patient > Operations > Summary Information (operations)	0.739658	1
558	41210#Y462	CAT-MUL	334819/149(334968)	-0.186974	-0.341969	-0.0289162	0.0193822	LOGISTIC-BINARY	Operative procedures - secondary OPCS		100091	Health-related outcomes	2000	Hospital in-patient	2005	Operations	2025	Health-related outcomes > Hospital in-patient > Operations > Summary Information (operations)	0.739823	1
559	41210#V485	CAT-MUL	334942/26(334968)	0.465746	0.0763995	0.859079	0.0194799	LOGISTIC-BINARY	Operative procedures - secondary OPCS		100091	Health-related outcomes	2000	Hospital in-patient	2005	Operations	2025	Health-related outcomes > Hospital in-patient > Operations > Summary Information (operations)	0.74076	1
560	40001#C910	CAT-MUL	334957/11(334968)	0.722938	0.122918	1.34576	0.0194956	LOGISTIC-BINARY	Underlying (primary) cause of death: ICD10		100091	Health-related outcomes	100093	Death register	100093	Death register	100093	Health-related outcomes > Death register	0.74076	1
561	41210#W035	CAT-MUL	334952/16(334968)	0.595003	0.0987203	1.1015	0.0195111	LOGISTIC-BINARY	Operative procedures - secondary OPCS		100091	Health-related outcomes	2000	Hospital in-patient	2005	Operations	2025	Health-related outcomes > Hospital in-patient > Operations > Summary Information (operations)	0.74076	1
562	41210#R308	CAT-MUL	334945/23(334968)	0.493144	0.0799619	0.90998	0.0195628	LOGISTIC-BINARY	Operative procedures - secondary OPCS		100091	Health-related outcomes	2000	Hospital in-patient	2005	Operations	2025	Health-related outcomes > Hospital in-patient > Operations > Summary Information (operations)	0.741297	1
563	23124	CONTINUOUS	328943	0.00396432	0.000633606	0.00729503	0.0196582	LINEAR	Arm fat mass (left)	YES	100000	UK Biobank Assessment Centre	100006	Physical measures	100008	Anthropometry	100009	UK Biobank Assessment Centre > Physical measures > Anthropometry > Impedance measures	0.741297	1
564	41204#K513	CAT-MUL	334941/27(334968)	0.455244	0.0737658	0.840136	0.019696	LOGISTIC-BINARY	Diagnoses - secondary ICD10		100091	Health-related outcomes	2000	Hospital in-patient	2002	Diagnoses	2022	Health-related outcomes > Hospital in-patient > Diagnoses > Summary Information (diagnoses)	0.741297	1
565	100760	CAT-SIN	15831/31688(47519)	-0.0228776	-0.0421214	-0.00364455	0.0197653	LOGISTIC-BINARY	Breakfast cereal consumed		100089	Online follow-up	100090	Diet by 24-hour recall	100102	Cereal yesterday	100102	Online follow-up > Diet by 24-hour recall > Cereal yesterday	0.741297	1
566	25506	CONTINUOUS	6329	-0.0293077	-0.0539595	-0.00465587	0.0198068	LINEAR	Weighted-mean FA in tract medial lemniscus (right)		100000	UK Biobank Assessment Centre	100003	Imaging	100	Brain MRI	135	UK Biobank Assessment Centre > Imaging > Brain MRI > Diffusion brain MRI > dMRI weighted means	0.741297	1
567	25375	CONTINUOUS	6329	-0.028812	-0.0530549	-0.00456904	0.0198479	LINEAR	Mean ICVF in sagittal stratum on FA skeleton (left)		100000	UK Biobank Assessment Centre	100003	Imaging	100	Brain MRI	134	UK Biobank Assessment Centre > Imaging > Brain MRI > Diffusion brain MRI > dMRI skeleton	0.741297	1
568	41204#M2332	CAT-MUL	334880/88(334968)	0.251004	0.0400176	0.46269	0.0199464	LOGISTIC-BINARY	Diagnoses - secondary ICD10		100091	Health-related outcomes	2000	Hospital in-patient	2002	Diagnoses	2022	Health-related outcomes > Hospital in-patient > Diagnoses > Summary Information (diagnoses)	0.741297	1
569	41204#M4782	CAT-MUL	333635/1333(334968)	-0.0635057	-0.116889	-0.00992465	0.0199632	LOGISTIC-BINARY	Diagnoses - secondary ICD10		100091	Health-related outcomes	2000	Hospital in-patient	2002	Diagnoses	2022	Health-related outcomes > Hospital in-patient > Diagnoses > Summary Information (diagnoses)	0.741297	1
570	41200#C293	CAT-MUL	334862/106(334968)	-0.219844	-0.402376	-0.0327162	0.0199761	LOGISTIC-BINARY	Operative procedures - main OPCS		100091	Health-related outcomes	2000	Hospital in-patient	2005	Operations	2025	Health-related outcomes > Hospital in-patient > Operations > Summary Information (operations)	0.741297	1
571	41246#1320	CAT-MUL	320861/272(321133)	-0.138715	-0.254786	-0.0212102	0.0200025	LOGISTIC-BINARY	Treatment speciality of consultant (recoded)		100091	Health-related outcomes	2000	Hospital in-patient	2001	Admission and discharge	2021	Health-related outcomes > Hospital in-patient > Admission and discharge > Summary Information (admission and discharge)	0.741297	1
572	20003#1140865538	CAT-MUL	334916/11(334927)	-0.593065	-1.04731	-0.0559707	0.0200673	LOGISTIC-BINARY	Treatment/medication code		100000	UK Biobank Assessment Centre	100071	Verbal interview	100075	Medications	100075	UK Biobank Assessment Centre > Verbal interview > Medications	0.741297	1
573	20003#1140870856	CAT-MUL	334224/703(334927)	-0.087021	-0.160163	-0.013451	0.0200958	LOGISTIC-BINARY	Treatment/medication code		100000	UK Biobank Assessment Centre	100071	Verbal interview	100075	Medications	100075	UK Biobank Assessment Centre > Verbal interview > Medications	0.741297	1
574	41210#O13	CAT-MUL	334949/19(334968)	0.544341	0.08746	1.00816	0.0201053	LOGISTIC-BINARY	Operative procedures - secondary OPCS		100091	Health-related outcomes	2000	Hospital in-patient	2005	Operations	2025	Health-related outcomes > Hospital in-patient > Operations > Summary Information (operations)	0.741297	1
575	41204#R570	CAT-MUL	334902/66(334968)	-0.274845	-0.501525	-0.0394462	0.0201156	LOGISTIC-BINARY	Diagnoses - secondary ICD10		100091	Health-related outcomes	2000	Hospital in-patient	2002	Diagnoses	2022	Health-related outcomes > Hospital in-patient > Diagnoses > Summary Information (diagnoses)	0.741297	1
576	20003#1140911728	CAT-MUL	334885/42(334927)	0.363124	0.0574655	0.670522	0.0201933	LOGISTIC-BINARY	Treatment/medication code		100000	UK Biobank Assessment Centre	100071	Verbal interview	100075	Medications	100075	UK Biobank Assessment Centre > Verbal interview > Medications	0.741297	1
577	41202#K831	CAT-MUL	334569/399(334968)	-0.115	-0.211585	-0.0175649	0.0202105	LOGISTIC-BINARY	Diagnoses - main ICD10		100091	Health-related outcomes	2000	Hospital in-patient	2002	Diagnoses	2022	Health-related outcomes > Hospital in-patient > Diagnoses > Summary Information (diagnoses)	0.741297	1
578	41210#D071	CAT-MUL	334956/12(334968)	-0.581426	-1.03291	-0.0590635	0.0202411	LOGISTIC-BINARY	Operative procedures - secondary OPCS		100091	Health-related outcomes	2000	Hospital in-patient	2005	Operations	2025	Health-related outcomes > Hospital in-patient > Operations > Summary Information (operations)	0.741297	1
579	41202#C384	CAT-MUL	334946/22(334968)	-0.447494	-0.803365	-0.0539157	0.0202431	LOGISTIC-BINARY	Diagnoses - main ICD10		100091	Health-related outcomes	2000	Hospital in-patient	2002	Diagnoses	2022	Health-related outcomes > Hospital in-patient > Diagnoses > Summary Information (diagnoses)	0.741297	1
580	3144	CONTINUOUS	192940	-0.00502788	-0.00927319	-0.00078256	0.0202734	LINEAR	Heel Broadband ultrasound attenuation, direct entry		100000	UK Biobank Assessment Centre	100006	Physical measures	100018	Bone-densitometry of heel	100018	UK Biobank Assessment Centre > Physical measures > Bone-densitometry of heel	0.741297	1
581	41204#N601	CAT-MUL	334835/133(334968)	-0.196283	-0.360042	-0.0290453	0.0202831	LOGISTIC-BINARY	Diagnoses - secondary ICD10		100091	Health-related outcomes	2000	Hospital in-patient	2002	Diagnoses	2022	Health-related outcomes > Hospital in-patient > Diagnoses > Summary Information (diagnoses)	0.741297	1
582	6139#100	CAT-MUL	275291/58822(334113)	-0.0105523	-0.0194642	-0.00163802	0.0203174	LOGISTIC-BINARY	Gas or solid-fuel cooking/heating		100000	UK Biobank Assessment Centre	100025	Touchscreen	100062	Sociodemographics	100066	UK Biobank Assessment Centre > Touchscreen > Sociodemographics > Household	0.741297	1
583	41202#H608	CAT-MUL	334942/26(334968)	-0.419609	-0.756436	-0.0527523	0.0203232	LOGISTIC-BINARY	Diagnoses - main ICD10		100091	Health-related outcomes	2000	Hospital in-patient	2002	Diagnoses	2022	Health-related outcomes > Hospital in-patient > Diagnoses > Summary Information (diagnoses)	0.741297	1
584	41200#H013	CAT-MUL	334811/157(334968)	-0.181121	-0.332549	-0.0269123	0.0203425	LOGISTIC-BINARY	Operative procedures - main OPCS		100091	Health-related outcomes	2000	Hospital in-patient	2005	Operations	2025	Health-related outcomes > Hospital in-patient > Operations > Summary Information (operations)	0.741297	1
585	41210#T918	CAT-MUL	334906/62(334968)	-0.279714	-0.5103	-0.0388562	0.0204984	LOGISTIC-BINARY	Operative procedures - secondary OPCS		100091	Health-related outcomes	2000	Hospital in-patient	2005	Operations	2025	Health-related outcomes > Hospital in-patient > Operations > Summary Information (operations)	0.741297	1
586	41201#W190	CAT-MUL	334063/905(334968)	0.0774648	0.0119991	0.143083	0.0205427	LOGISTIC-BINARY	External causes		100091	Health-related outcomes	2000	Hospital in-patient	2002	Diagnoses	2022	Health-related outcomes > Hospital in-patient > Diagnoses > Summary Information (diagnoses)	0.741297	1
587	20003#1141150866	CAT-MUL	334911/16(334927)	-0.511199	-0.912726	-0.0549836	0.0205793	LOGISTIC-BINARY	Treatment/medication code		100000	UK Biobank Assessment Centre	100071	Verbal interview	100075	Medications	100075	UK Biobank Assessment Centre > Verbal interview > Medications	0.741297	1
588	41210#Y204	CAT-MUL	334304/664(334968)	-0.0890851	-0.164277	-0.0134389	0.0206357	LOGISTIC-BINARY	Operative procedures - secondary OPCS		100091	Health-related outcomes	2000	Hospital in-patient	2005	Operations	2025	Health-related outcomes > Hospital in-patient > Operations > Summary Information (operations)	0.741297	1
589	20003#1140880680	CAT-MUL	334915/12(334927)	-0.579151	-1.02854	-0.0562012	0.0206512	LOGISTIC-BINARY	Treatment/medication code		100000	UK Biobank Assessment Centre	100071	Verbal interview	100075	Medications	100075	UK Biobank Assessment Centre > Verbal interview > Medications	0.741297	1
590	25336	CONTINUOUS	6329	0.0282971	0.00431619	0.0522781	0.0207453	LINEAR	Mean L3 in superior longitudinal fasciculus on FA skeleton (right)		100000	UK Biobank Assessment Centre	100003	Imaging	100	Brain MRI	134	UK Biobank Assessment Centre > Imaging > Brain MRI > Diffusion brain MRI > dMRI skeleton	0.741297	1
591	40006#C251	CAT-MUL	334935/33(334968)	-0.374258	-0.678684	-0.0477699	0.0207999	LOGISTIC-BINARY	Type of cancer: ICD10		100091	Health-related outcomes	100092	Cancer register	100092	Cancer register	100092	Health-related outcomes > Cancer register	0.741297	1
592	41202#C062	CAT-MUL	334952/16(334968)	-0.510321	-0.911672	-0.0542595	0.0208186	LOGISTIC-BINARY	Diagnoses - main ICD10		100091	Health-related outcomes	2000	Hospital in-patient	2002	Diagnoses	2022	Health-related outcomes > Hospital in-patient > Diagnoses > Summary Information (diagnoses)	0.741297	1
593	41202#L918	CAT-MUL	334533/435(334968)	-0.109661	-0.20226	-0.0163108	0.0208388	LOGISTIC-BINARY	Diagnoses - main ICD10		100091	Health-related outcomes	2000	Hospital in-patient	2002	Diagnoses	2022	Health-related outcomes > Hospital in-patient > Diagnoses > Summary Information (diagnoses)	0.741297	1
594	20003#1140868192	CAT-MUL	334837/90(334927)	-0.235385	-0.431619	-0.0332545	0.0208391	LOGISTIC-BINARY	Treatment/medication code		100000	UK Biobank Assessment Centre	100071	Verbal interview	100075	Medications	100075	UK Biobank Assessment Centre > Verbal interview > Medications	0.741297	1
595	41202#C827	CAT-MUL	334931/37(334968)	0.385563	0.0592134	0.71383	0.0208795	LOGISTIC-BINARY	Diagnoses - main ICD10		100091	Health-related outcomes	2000	Hospital in-patient	2002	Diagnoses	2022	Health-related outcomes > Hospital in-patient > Diagnoses > Summary Information (diagnoses)	0.741297	1
596	41204#N768	CAT-MUL	334947/21(334968)	0.51324	0.0795131	0.95274	0.0209238	LOGISTIC-BINARY	Diagnoses - secondary ICD10		100091	Health-related outcomes	2000	Hospital in-patient	2002	Diagnoses	2022	Health-related outcomes > Hospital in-patient > Diagnoses > Summary Information (diagnoses)	0.741297	1
597	20003#1140863272	CAT-MUL	334915/12(334927)	0.688081	0.109099	1.28498	0.0209647	LOGISTIC-BINARY	Treatment/medication code		100000	UK Biobank Assessment Centre	100071	Verbal interview	100075	Medications	100075	UK Biobank Assessment Centre > Verbal interview > Medications	0.741297	1
598	20003#1140865010	CAT-MUL	334178/749(334927)	-0.0837821	-0.154705	-0.012467	0.0209648	LOGISTIC-BINARY	Treatment/medication code		100000	UK Biobank Assessment Centre	100071	Verbal interview	100075	Medications	100075	UK Biobank Assessment Centre > Verbal interview > Medications	0.741297	1
599	41210#Z828	CAT-MUL	334592/376(334968)	-0.117547	-0.216861	-0.017312	0.0209984	LOGISTIC-BINARY	Operative procedures - secondary OPCS		100091	Health-related outcomes	2000	Hospital in-patient	2005	Operations	2025	Health-related outcomes > Hospital in-patient > Operations > Summary Information (operations)	0.741297	1
600	6151#5	CAT-MUL	326743/6570(333313)	0.0288487	0.00435589	0.0533687	0.0210424	LOGISTIC-BINARY	Fractured bone site(s)		100000	UK Biobank Assessment Centre	100025	Touchscreen	100036	Health and medical history	100044	UK Biobank Assessment Centre > Touchscreen > Health and medical history > Medical conditions	0.741297	1
601	41204#O756	CAT-MUL	334844/124(334968)	-0.203717	-0.374712	-0.0291189	0.0210596	LOGISTIC-BINARY	Diagnoses - secondary ICD10		100091	Health-related outcomes	2000	Hospital in-patient	2002	Diagnoses	2022	Health-related outcomes > Hospital in-patient > Diagnoses > Summary Information (diagnoses)	0.741297	1
602	41200#G601	CAT-MUL	334936/32(334968)	-0.377321	-0.68396	-0.0466538	0.0211241	LOGISTIC-BINARY	Operative procedures - main OPCS		100091	Health-related outcomes	2000	Hospital in-patient	2005	Operations	2025	Health-related outcomes > Hospital in-patient > Operations > Summary Information (operations)	0.741297	1
603	41200#P051	CAT-MUL	334957/11(334968)	-0.591962	-1.04717	-0.050112	0.0211426	LOGISTIC-BINARY	Operative procedures - main OPCS		100091	Health-related outcomes	2000	Hospital in-patient	2005	Operations	2025	Health-related outcomes > Hospital in-patient > Operations > Summary Information (operations)	0.741297	1
604	41204#M190	CAT-MUL	334890/78(334968)	-0.251584	-0.461496	-0.0346344	0.0212188	LOGISTIC-BINARY	Diagnoses - secondary ICD10		100091	Health-related outcomes	2000	Hospital in-patient	2002	Diagnoses	2022	Health-related outcomes > Hospital in-patient > Diagnoses > Summary Information (diagnoses)	0.741297	1
605	41204#M4809	CAT-MUL	334804/164(334968)	0.181328	0.0272793	0.335875	0.0212958	LOGISTIC-BINARY	Diagnoses - secondary ICD10		100091	Health-related outcomes	2000	Hospital in-patient	2002	Diagnoses	2022	Health-related outcomes > Hospital in-patient > Diagnoses > Summary Information (diagnoses)	0.741297	1
606	41202#S203	CAT-MUL	334951/17(334968)	0.56977	0.0873561	1.06113	0.0213432	LOGISTIC-BINARY	Diagnoses - main ICD10		100091	Health-related outcomes	2000	Hospital in-patient	2002	Diagnoses	2022	Health-related outcomes > Hospital in-patient > Diagnoses > Summary Information (diagnoses)	0.741297	1
607	41202#C492	CAT-MUL	334898/70(334968)	-0.26417	-0.484317	-0.0357672	0.0213555	LOGISTIC-BINARY	Diagnoses - main ICD10		100091	Health-related outcomes	2000	Hospital in-patient	2002	Diagnoses	2022	Health-related outcomes > Hospital in-patient > Diagnoses > Summary Information (diagnoses)	0.741297	1
608	41202#T873	CAT-MUL	334948/20(334968)	0.5256	0.0798804	0.97737	0.0213577	LOGISTIC-BINARY	Diagnoses - main ICD10		100091	Health-related outcomes	2000	Hospital in-patient	2002	Diagnoses	2022	Health-related outcomes > Hospital in-patient > Diagnoses > Summary Information (diagnoses)	0.741297	1
609	41229#5A3	CAT-MUL	330571/4397(334968)	-0.0349682	-0.0647209	-0.00516127	0.0213701	LOGISTIC-BINARY	PCT responsible for patient data		100091	Health-related outcomes	2000	Hospital in-patient	2001	Admission and discharge	2021	Health-related outcomes > Hospital in-patient > Admission and discharge > Summary Information (admission and discharge)	0.741297	1
610	41200#G433	CAT-MUL	334853/115(334968)	0.216352	0.0323907	0.400956	0.021416	LOGISTIC-BINARY	Operative procedures - main OPCS		100091	Health-related outcomes	2000	Hospital in-patient	2005	Operations	2025	Health-related outcomes > Hospital in-patient > Operations > Summary Information (operations)	0.741297	1
611	20002#1387	CAT-MUL	315670/19257(334927)	-0.0170907	-0.0316505	-0.00252103	0.0214485	LOGISTIC-BINARY	Non-cancer illness code, self-reported		100000	UK Biobank Assessment Centre	100071	Verbal interview	100074	Medical conditions	100074	UK Biobank Assessment Centre > Verbal interview > Medical conditions	0.741297	1
612	41204#Z575	CAT-MUL	334839/129(334968)	-0.197629	-0.364086	-0.027754	0.0214509	LOGISTIC-BINARY	Diagnoses - secondary ICD10		100091	Health-related outcomes	2000	Hospital in-patient	2002	Diagnoses	2022	Health-related outcomes > Hospital in-patient > Diagnoses > Summary Information (diagnoses)	0.741297	1
613	41204#O351	CAT-MUL	334890/78(334968)	0.263334	0.0392214	0.48802	0.0214659	LOGISTIC-BINARY	Diagnoses - secondary ICD10		100091	Health-related outcomes	2000	Hospital in-patient	2002	Diagnoses	2022	Health-related outcomes > Hospital in-patient > Diagnoses > Summary Information (diagnoses)	0.741297	1
614	4979-4	CAT-SIN	51834/86440	-999	-999	-999	0.0216118	MULTINOMIAL-LOGISTIC	FI5 : family relationship calculation		100000	UK Biobank Assessment Centre	100026	Cognitive function	100027	Fluid intelligence	100027	UK Biobank Assessment Centre > Cognitive function > Fluid intelligence	0.741297	1
615	20003#1141157402	CAT-MUL	334811/116(334927)	-0.207376	-0.381992	-0.0286236	0.0216546	LOGISTIC-BINARY	Treatment/medication code		100000	UK Biobank Assessment Centre	100071	Verbal interview	100075	Medications	100075	UK Biobank Assessment Centre > Verbal interview > Medications	0.741297	1
616	20003#1140928742	CAT-MUL	334904/23(334927)	-0.435929	-0.787583	-0.0491625	0.0216621	LOGISTIC-BINARY	Treatment/medication code		100000	UK Biobank Assessment Centre	100071	Verbal interview	100075	Medications	100075	UK Biobank Assessment Centre > Verbal interview > Medications	0.741297	1
617	41200#H562	CAT-MUL	334496/472(334968)	0.106407	0.0157022	0.197352	0.0216806	LOGISTIC-BINARY	Operative procedures - main OPCS		100091	Health-related outcomes	2000	Hospital in-patient	2005	Operations	2025	Health-related outcomes > Hospital in-patient > Operations > Summary Information (operations)	0.741297	1
618	41200#X359	CAT-MUL	334918/50(334968)	-0.307937	-0.563631	-0.0394417	0.0218324	LOGISTIC-BINARY	Operative procedures - main OPCS		100091	Health-related outcomes	2000	Hospital in-patient	2005	Operations	2025	Health-related outcomes > Hospital in-patient > Operations > Summary Information (operations)	0.741297	1
619	20003#1140866352	CAT-MUL	334907/20(334927)	-0.464035	-0.8363	-0.0499025	0.021855	LOGISTIC-BINARY	Treatment/medication code		100000	UK Biobank Assessment Centre	100071	Verbal interview	100075	Medications	100075	UK Biobank Assessment Centre > Verbal interview > Medications	0.741297	1
620	41210#Y849	CAT-MUL	334788/180(334968)	0.173415	0.0254754	0.321876	0.0218587	LOGISTIC-BINARY	Operative procedures - secondary OPCS		100091	Health-related outcomes	2000	Hospital in-patient	2005	Operations	2025	Health-related outcomes > Hospital in-patient > Operations > Summary Information (operations)	0.741297	1
621	41204#M351	CAT-MUL	334941/27(334968)	0.448193	0.0661961	0.833603	0.0218822	LOGISTIC-BINARY	Diagnoses - secondary ICD10		100091	Health-related outcomes	2000	Hospital in-patient	2002	Diagnoses	2022	Health-related outcomes > Hospital in-patient > Diagnoses > Summary Information (diagnoses)	0.741297	1
622	1647-1	CAT-SIN	281821/334922	-999	-999	-999	0.0218915	MULTINOMIAL-LOGISTIC	Country of birth (UK/elsewhere)		100000	UK Biobank Assessment Centre	100025	Touchscreen	100033	Early life factors	100033	UK Biobank Assessment Centre > Touchscreen > Early life factors	0.741297	1
623	41204#X508	CAT-MUL	334889/79(334968)	0.260405	0.0381324	0.483443	0.0219076	LOGISTIC-BINARY	Diagnoses - secondary ICD10		100091	Health-related outcomes	2000	Hospital in-patient	2002	Diagnoses	2022	Health-related outcomes > Hospital in-patient > Diagnoses > Summary Information (diagnoses)	0.741297	1
624	41202#D163	CAT-MUL	334932/36(334968)	-0.3569	-0.650529	-0.0433656	0.0219086	LOGISTIC-BINARY	Diagnoses - main ICD10		100091	Health-related outcomes	2000	Hospital in-patient	2002	Diagnoses	2022	Health-related outcomes > Hospital in-patient > Diagnoses > Summary Information (diagnoses)	0.741297	1
625	41204#T887	CAT-MUL	334869/99(334968)	0.232441	0.0339974	0.431585	0.021959	LOGISTIC-BINARY	Diagnoses - secondary ICD10		100091	Health-related outcomes	2000	Hospital in-patient	2002	Diagnoses	2022	Health-related outcomes > Hospital in-patient > Diagnoses > Summary Information (diagnoses)	0.741297	1
626	40006#C341	CAT-MUL	334260/708(334968)	-0.0854536	-0.158337	-0.0121598	0.0219606	LOGISTIC-BINARY	Type of cancer: ICD10		100091	Health-related outcomes	100092	Cancer register	100092	Cancer register	100092	Health-related outcomes > Cancer register	0.741297	1
627	41203#6146	CAT-MUL	334919/49(334968)	-0.308137	-0.562827	-0.038097	0.0220037	LOGISTIC-BINARY	Diagnoses - main ICD9		100091	Health-related outcomes	2000	Hospital in-patient	2002	Diagnoses	2022	Health-related outcomes > Hospital in-patient > Diagnoses > Summary Information (diagnoses)	0.741297	1
628	12292	CAT-SIN	19/11910(11929)	-0.535903	-0.999179	-0.0786867	0.0220187	LOGISTIC-BINARY	Carotid ultrasound measurement completed		100000	UK Biobank Assessment Centre	100006	Physical measures	101	Carotid ultrasound	101	UK Biobank Assessment Centre > Physical measures > Carotid ultrasound	0.741297	1
629	41202#R229	CAT-MUL	334810/158(334968)	0.18374	0.0267677	0.341196	0.0220197	LOGISTIC-BINARY	Diagnoses - main ICD10		100091	Health-related outcomes	2000	Hospital in-patient	2002	Diagnoses	2022	Health-related outcomes > Hospital in-patient > Diagnoses > Summary Information (diagnoses)	0.741297	1
630	25316	CONTINUOUS	6329	0.0285936	0.00411235	0.0530749	0.0220752	LINEAR	Mean L3 in retrolenticular part of internal capsule on FA skeleton (right)		100000	UK Biobank Assessment Centre	100003	Imaging	100	Brain MRI	134	UK Biobank Assessment Centre > Imaging > Brain MRI > Diffusion brain MRI > dMRI skeleton	0.741297	1
631	41204#M232	CAT-MUL	334830/138(334968)	-0.190148	-0.351168	-0.025819	0.0221575	LOGISTIC-BINARY	Diagnoses - secondary ICD10		100091	Health-related outcomes	2000	Hospital in-patient	2002	Diagnoses	2022	Health-related outcomes > Hospital in-patient > Diagnoses > Summary Information (diagnoses)	0.741297	1
632	40011#9659	CAT-MUL	334955/13(334968)	0.65253	0.0978396	1.22231	0.0221623	LOGISTIC-BINARY	Histology of cancer tumour		100091	Health-related outcomes	100092	Cancer register	100092	Cancer register	100092	Health-related outcomes > Cancer register	0.741297	1
633	41202#H720	CAT-MUL	334846/122(334968)	-0.201827	-0.372553	-0.0272717	0.0221668	LOGISTIC-BINARY	Diagnoses - main ICD10		100091	Health-related outcomes	2000	Hospital in-patient	2002	Diagnoses	2022	Health-related outcomes > Hospital in-patient > Diagnoses > Summary Information (diagnoses)	0.741297	1
634	41230#5H7	CAT-MUL	334915/53(334968)	0.317819	0.0459189	0.590988	0.022274	LOGISTIC-BINARY	PCT where patients GP was registered		100091	Health-related outcomes	2000	Hospital in-patient	2001	Admission and discharge	2021	Health-related outcomes > Hospital in-patient > Admission and discharge > Summary Information (admission and discharge)	0.741297	1
635	41204#Z014	CAT-MUL	334920/48(334968)	-0.314105	-0.5758	-0.0392552	0.0223337	LOGISTIC-BINARY	Diagnoses - secondary ICD10		100091	Health-related outcomes	2000	Hospital in-patient	2002	Diagnoses	2022	Health-related outcomes > Hospital in-patient > Diagnoses > Summary Information (diagnoses)	0.741297	1
636	41202#K565	CAT-MUL	334387/581(334968)	0.0954479	0.0136822	0.177433	0.0223365	LOGISTIC-BINARY	Diagnoses - main ICD10		100091	Health-related outcomes	2000	Hospital in-patient	2002	Diagnoses	2022	Health-related outcomes > Hospital in-patient > Diagnoses > Summary Information (diagnoses)	0.741297	1
637	41202#C549	CAT-MUL	334947/21(334968)	-0.444208	-0.801188	-0.0451177	0.0223525	LOGISTIC-BINARY	Diagnoses - main ICD10		100091	Health-related outcomes	2000	Hospital in-patient	2002	Diagnoses	2022	Health-related outcomes > Hospital in-patient > Diagnoses > Summary Information (diagnoses)	0.741297	1
638	110005	CAT-SIN	89253/72236(161489)	-0.0114523	-0.0212827	-0.00162214	0.0224061	LOGISTIC-BINARY	Invitation to physical activity study, acceptance		100088	Additional exposures	1008	Physical activity measurement	1008	Physical activity measurement	1008	Additional exposures > Physical activity measurement	0.741297	1
639	41210#W324	CAT-MUL	334873/95(334968)	0.236555	0.0338482	0.440012	0.0224644	LOGISTIC-BINARY	Operative procedures - secondary OPCS		100091	Health-related outcomes	2000	Hospital in-patient	2005	Operations	2025	Health-related outcomes > Hospital in-patient > Operations > Summary Information (operations)	0.741297	1
640	41245#1410	CAT-MUL	333557/26(333583)	0.454235	0.0651208	0.846919	0.0225617	LOGISTIC-BINARY	Main speciality of consultant (recoded)		100091	Health-related outcomes	2000	Hospital in-patient	2001	Admission and discharge	2021	Health-related outcomes > Hospital in-patient > Admission and discharge > Summary Information (admission and discharge)	0.741297	1
641	25708	CONTINUOUS	6329	0.028992	0.00407641	0.0539076	0.0225776	LINEAR	Weighted-mean ISOVF in tract cingulate gyrus part of cingulum (left)		100000	UK Biobank Assessment Centre	100003	Imaging	100	Brain MRI	135	UK Biobank Assessment Centre > Imaging > Brain MRI > Diffusion brain MRI > dMRI weighted means	0.741297	1
642	41204#C713	CAT-MUL	334952/16(334968)	-0.504904	-0.908361	-0.0477608	0.0226418	LOGISTIC-BINARY	Diagnoses - secondary ICD10		100091	Health-related outcomes	2000	Hospital in-patient	2002	Diagnoses	2022	Health-related outcomes > Hospital in-patient > Diagnoses > Summary Information (diagnoses)	0.741297	1
643	4079	INTEGER	315733	0.00399306	0.00055893	0.0074272	0.0226695	LINEAR	Diastolic blood pressure, automated reading		100000	UK Biobank Assessment Centre	100006	Physical measures	100011	Blood pressure	100011	UK Biobank Assessment Centre > Physical measures > Blood pressure	0.741297	1
644	41204#F220	CAT-MUL	334890/78(334968)	0.260754	0.0369019	0.485431	0.0226972	LOGISTIC-BINARY	Diagnoses - secondary ICD10		100091	Health-related outcomes	2000	Hospital in-patient	2002	Diagnoses	2022	Health-related outcomes > Hospital in-patient > Diagnoses > Summary Information (diagnoses)	0.741297	1
645	41204#M5496	CAT-MUL	334932/36(334968)	-0.35544	-0.649752	-0.0415769	0.0227402	LOGISTIC-BINARY	Diagnoses - secondary ICD10		100091	Health-related outcomes	2000	Hospital in-patient	2002	Diagnoses	2022	Health-related outcomes > Hospital in-patient > Diagnoses > Summary Information (diagnoses)	0.741297	1
646	20003#1140871778	CAT-MUL	334912/15(334927)	0.600487	0.0868657	1.12536	0.0227916	LOGISTIC-BINARY	Treatment/medication code		100000	UK Biobank Assessment Centre	100071	Verbal interview	100075	Medications	100075	UK Biobank Assessment Centre > Verbal interview > Medications	0.741297	1
647	20087#181	CAT-MUL	47326/193(47519)	-0.160977	-0.298432	-0.0215146	0.0227951	LOGISTIC-BINARY	Types of spread used on bread/crackers		100089	Online follow-up	100090	Diet by 24-hour recall	100101	Bread/pasta/rice yesterday	100101	Online follow-up > Diet by 24-hour recall > Bread/pasta/rice yesterday	0.741297	1
648	41202#M6005	CAT-MUL	334950/18(334968)	0.546951	0.07843	1.02307	0.0227997	LOGISTIC-BINARY	Diagnoses - main ICD10		100091	Health-related outcomes	2000	Hospital in-patient	2002	Diagnoses	2022	Health-related outcomes > Hospital in-patient > Diagnoses > Summary Information (diagnoses)	0.741297	1
649	20003#1140872030	CAT-MUL	334911/16(334927)	-0.502711	-0.904152	-0.0465586	0.0228377	LOGISTIC-BINARY	Treatment/medication code		100000	UK Biobank Assessment Centre	100071	Verbal interview	100075	Medications	100075	UK Biobank Assessment Centre > Verbal interview > Medications	0.741297	1
650	41204#M2106	CAT-MUL	334898/70(334968)	0.27523	0.0387714	0.512702	0.0228445	LOGISTIC-BINARY	Diagnoses - secondary ICD10		100091	Health-related outcomes	2000	Hospital in-patient	2002	Diagnoses	2022	Health-related outcomes > Hospital in-patient > Diagnoses > Summary Information (diagnoses)	0.741297	1
651	41202#C903	CAT-MUL	334955/13(334968)	-0.546653	-0.975924	-0.0447895	0.0228673	LOGISTIC-BINARY	Diagnoses - main ICD10		100091	Health-related outcomes	2000	Hospital in-patient	2002	Diagnoses	2022	Health-related outcomes > Hospital in-patient > Diagnoses > Summary Information (diagnoses)	0.741297	1
652	40011#8744	CAT-MUL	334941/27(334968)	0.445285	0.0628973	0.830974	0.0228817	LOGISTIC-BINARY	Histology of cancer tumour		100091	Health-related outcomes	100092	Cancer register	100092	Cancer register	100092	Health-related outcomes > Cancer register	0.741297	1
653	41210#Z659	CAT-MUL	334958/10(334968)	-0.605262	-1.08025	-0.0444281	0.0228834	LOGISTIC-BINARY	Operative procedures - secondary OPCS		100091	Health-related outcomes	2000	Hospital in-patient	2005	Operations	2025	Health-related outcomes > Hospital in-patient > Operations > Summary Information (operations)	0.741297	1
654	41202#K076	CAT-MUL	334804/164(334968)	-0.174048	-0.322514	-0.02302	0.0228894	LOGISTIC-BINARY	Diagnoses - main ICD10		100091	Health-related outcomes	2000	Hospital in-patient	2002	Diagnoses	2022	Health-related outcomes > Hospital in-patient > Diagnoses > Summary Information (diagnoses)	0.741297	1
655	41204#I10	CAT-MUL	272610/62358(334968)	0.0104788	0.00145278	0.0195074	0.0228995	LOGISTIC-BINARY	Diagnoses - secondary ICD10		100091	Health-related outcomes	2000	Hospital in-patient	2002	Diagnoses	2022	Health-related outcomes > Hospital in-patient > Diagnoses > Summary Information (diagnoses)	0.741297	1
656	41200#X729	CAT-MUL	334497/471(334968)	-0.103581	-0.192447	-0.0140217	0.0229162	LOGISTIC-BINARY	Operative procedures - main OPCS		100091	Health-related outcomes	2000	Hospital in-patient	2005	Operations	2025	Health-related outcomes > Hospital in-patient > Operations > Summary Information (operations)	0.741297	1
657	41200#T393	CAT-MUL	334952/16(334968)	-0.501904	-0.90417	-0.0463407	0.0229639	LOGISTIC-BINARY	Operative procedures - main OPCS		100091	Health-related outcomes	2000	Hospital in-patient	2005	Operations	2025	Health-related outcomes > Hospital in-patient > Operations > Summary Information (operations)	0.741297	1
658	41210#M568	CAT-MUL	334958/10(334968)	-0.606309	-1.07818	-0.0428294	0.0229694	LOGISTIC-BINARY	Operative procedures - secondary OPCS		100091	Health-related outcomes	2000	Hospital in-patient	2005	Operations	2025	Health-related outcomes > Hospital in-patient > Operations > Summary Information (operations)	0.741297	1
659	41246#1840	CAT-MUL	321093/51(321144)	-0.303285	-0.557449	-0.0367971	0.0229735	LOGISTIC-BINARY	Treatment speciality of consultant (recoded)		100091	Health-related outcomes	2000	Hospital in-patient	2001	Admission and discharge	2021	Health-related outcomes > Hospital in-patient > Admission and discharge > Summary Information (admission and discharge)	0.741297	1
660	41210#M473	CAT-MUL	333531/1437(334968)	-0.0598527	-0.111367	-0.00816095	0.0230209	LOGISTIC-BINARY	Operative procedures - secondary OPCS		100091	Health-related outcomes	2000	Hospital in-patient	2005	Operations	2025	Health-related outcomes > Hospital in-patient > Operations > Summary Information (operations)	0.741297	1
661	25081	CONTINUOUS	6329	-0.0283093	-0.0527209	-0.00389773	0.023039	LINEAR	Mean FA in superior corona radiata on FA skeleton (left)		100000	UK Biobank Assessment Centre	100003	Imaging	100	Brain MRI	134	UK Biobank Assessment Centre > Imaging > Brain MRI > Diffusion brain MRI > dMRI skeleton	0.741297	1
662	41210#W083	CAT-MUL	334579/389(334968)	-0.113751	-0.21144	-0.0151845	0.0231471	LOGISTIC-BINARY	Operative procedures - secondary OPCS		100091	Health-related outcomes	2000	Hospital in-patient	2005	Operations	2025	Health-related outcomes > Hospital in-patient > Operations > Summary Information (operations)	0.741297	1
663	20003#1140877630	CAT-MUL	334775/152(334927)	0.185794	0.0257046	0.346421	0.0231933	LOGISTIC-BINARY	Treatment/medication code		100000	UK Biobank Assessment Centre	100071	Verbal interview	100075	Medications	100075	UK Biobank Assessment Centre > Verbal interview > Medications	0.741297	1
664	41204#I348	CAT-MUL	334958/10(334968)	0.740835	0.108522	1.39896	0.0232147	LOGISTIC-BINARY	Diagnoses - secondary ICD10		100091	Health-related outcomes	2000	Hospital in-patient	2002	Diagnoses	2022	Health-related outcomes > Hospital in-patient > Diagnoses > Summary Information (diagnoses)	0.741297	1
665	2956	CAT-SIN	837/4197(5034)	-0.0860965	-0.160599	-0.0118858	0.0232257	LOGISTIC-BINARY	General pain for 3+ months		100000	UK Biobank Assessment Centre	100025	Touchscreen	100036	Health and medical history	100048	UK Biobank Assessment Centre > Touchscreen > Health and medical history > Pain	0.741297	1
666	41210#F222	CAT-MUL	334947/21(334968)	0.503701	0.0703262	0.942497	0.0232609	LOGISTIC-BINARY	Operative procedures - secondary OPCS		100091	Health-related outcomes	2000	Hospital in-patient	2005	Operations	2025	Health-related outcomes > Hospital in-patient > Operations > Summary Information (operations)	0.741297	1
667	41244#400	CAT-MUL	318534/1761(320295)	0.0544207	0.00746047	0.101468	0.023261	LOGISTIC-BINARY	Intended management of patient (recoded)		100091	Health-related outcomes	2000	Hospital in-patient	2001	Admission and discharge	2021	Health-related outcomes > Hospital in-patient > Admission and discharge > Summary Information (admission and discharge)	0.741297	1
668	41202#L608	CAT-MUL	334847/121(334968)	-0.200889	-0.372299	-0.0256657	0.0233287	LOGISTIC-BINARY	Diagnoses - main ICD10		100091	Health-related outcomes	2000	Hospital in-patient	2002	Diagnoses	2022	Health-related outcomes > Hospital in-patient > Diagnoses > Summary Information (diagnoses)	0.741297	1
669	41204#A488	CAT-MUL	334955/13(334968)	-0.542685	-0.972029	-0.0427263	0.0233575	LOGISTIC-BINARY	Diagnoses - secondary ICD10		100091	Health-related outcomes	2000	Hospital in-patient	2002	Diagnoses	2022	Health-related outcomes > Hospital in-patient > Diagnoses > Summary Information (diagnoses)	0.741297	1
670	41210#S352	CAT-MUL	334732/236(334968)	0.148799	0.0203794	0.27763	0.0234016	LOGISTIC-BINARY	Operative procedures - secondary OPCS		100091	Health-related outcomes	2000	Hospital in-patient	2005	Operations	2025	Health-related outcomes > Hospital in-patient > Operations > Summary Information (operations)	0.741297	1
671	41200#J614	CAT-MUL	334957/11(334968)	0.706614	0.101055	1.33207	0.0234491	LOGISTIC-BINARY	Operative procedures - main OPCS		100091	Health-related outcomes	2000	Hospital in-patient	2005	Operations	2025	Health-related outcomes > Hospital in-patient > Operations > Summary Information (operations)	0.741297	1
672	41200#A733	CAT-MUL	334738/230(334968)	0.150782	0.0205795	0.281393	0.0234746	LOGISTIC-BINARY	Operative procedures - main OPCS		100091	Health-related outcomes	2000	Hospital in-patient	2005	Operations	2025	Health-related outcomes > Hospital in-patient > Operations > Summary Information (operations)	0.741297	1
673	41204#R233	CAT-MUL	334906/62(334968)	-0.275824	-0.509029	-0.0333449	0.0234919	LOGISTIC-BINARY	Diagnoses - secondary ICD10		100091	Health-related outcomes	2000	Hospital in-patient	2002	Diagnoses	2022	Health-related outcomes > Hospital in-patient > Diagnoses > Summary Information (diagnoses)	0.741297	1
674	41204#K802	CAT-MUL	332673/2295(334968)	0.0475953	0.00644804	0.0888126	0.0235076	LOGISTIC-BINARY	Diagnoses - secondary ICD10		100091	Health-related outcomes	2000	Hospital in-patient	2002	Diagnoses	2022	Health-related outcomes > Hospital in-patient > Diagnoses > Summary Information (diagnoses)	0.741297	1
675	41202#M1904	CAT-MUL	334861/107(334968)	0.221251	0.0301556	0.41304	0.023534	LOGISTIC-BINARY	Diagnoses - main ICD10		100091	Health-related outcomes	2000	Hospital in-patient	2002	Diagnoses	2022	Health-related outcomes > Hospital in-patient > Diagnoses > Summary Information (diagnoses)	0.741297	1
676	23229	CONTINUOUS	3117	-0.0284199	-0.0530175	-0.00382229	0.0235561	LINEAR	Leg BMD (bone mineral density) (right)		100000	UK Biobank Assessment Centre	100003	Imaging	103	DXA assessment	125	UK Biobank Assessment Centre > Imaging > DXA assessment > Bone size, mineral and density by DXA	0.741297	1
677	41202#J851	CAT-MUL	334953/15(334968)	-0.516404	-0.931571	-0.0444902	0.0236029	LOGISTIC-BINARY	Diagnoses - main ICD10		100091	Health-related outcomes	2000	Hospital in-patient	2002	Diagnoses	2022	Health-related outcomes > Hospital in-patient > Diagnoses > Summary Information (diagnoses)	0.741297	1
678	41210#Z852	CAT-MUL	334951/17(334968)	-0.493009	-0.890522	-0.0450586	0.0236043	LOGISTIC-BINARY	Operative procedures - secondary OPCS		100091	Health-related outcomes	2000	Hospital in-patient	2005	Operations	2025	Health-related outcomes > Hospital in-patient > Operations > Summary Information (operations)	0.741297	1
679	41200#K571	CAT-MUL	334718/250(334968)	-0.140949	-0.262193	-0.0182096	0.0236412	LOGISTIC-BINARY	Operative procedures - main OPCS		100091	Health-related outcomes	2000	Hospital in-patient	2005	Operations	2025	Health-related outcomes > Hospital in-patient > Operations > Summary Information (operations)	0.741297	1
680	41203#3781	CAT-MUL	334958/10(334968)	-0.596828	-1.06054	-0.0341426	0.0237079	LOGISTIC-BINARY	Diagnoses - main ICD9		100091	Health-related outcomes	2000	Hospital in-patient	2002	Diagnoses	2022	Health-related outcomes > Hospital in-patient > Diagnoses > Summary Information (diagnoses)	0.741297	1
681	41210#O162	CAT-MUL	334907/61(334968)	0.292528	0.0395211	0.546608	0.0237337	LOGISTIC-BINARY	Operative procedures - secondary OPCS		100091	Health-related outcomes	2000	Hospital in-patient	2005	Operations	2025	Health-related outcomes > Hospital in-patient > Operations > Summary Information (operations)	0.741297	1
682	41210#V487	CAT-MUL	334958/10(334968)	-0.59939	-1.07042	-0.0387719	0.0237365	LOGISTIC-BINARY	Operative procedures - secondary OPCS		100091	Health-related outcomes	2000	Hospital in-patient	2005	Operations	2025	Health-related outcomes > Hospital in-patient > Operations > Summary Information (operations)	0.741297	1
683	41200#N012	CAT-MUL	334809/159(334968)	0.181137	0.0243589	0.338446	0.0238202	LOGISTIC-BINARY	Operative procedures - main OPCS		100091	Health-related outcomes	2000	Hospital in-patient	2005	Operations	2025	Health-related outcomes > Hospital in-patient > Operations > Summary Information (operations)	0.742549	1
684	41202#M173	CAT-MUL	334886/82(334968)	-0.2412	-0.446659	-0.0292638	0.0238538	LOGISTIC-BINARY	Diagnoses - main ICD10		100091	Health-related outcomes	2000	Hospital in-patient	2002	Diagnoses	2022	Health-related outcomes > Hospital in-patient > Diagnoses > Summary Information (diagnoses)	0.742549	1
685	20003#1140909844	CAT-MUL	334881/46(334927)	-0.31636	-0.582557	-0.0360722	0.0238812	LOGISTIC-BINARY	Treatment/medication code		100000	UK Biobank Assessment Centre	100071	Verbal interview	100075	Medications	100075	UK Biobank Assessment Centre > Verbal interview > Medications	0.742549	1
686	41202#K109	CAT-MUL	334952/16(334968)	0.576201	0.0788366	1.08298	0.0239457	LOGISTIC-BINARY	Diagnoses - main ICD10		100091	Health-related outcomes	2000	Hospital in-patient	2002	Diagnoses	2022	Health-related outcomes > Hospital in-patient > Diagnoses > Summary Information (diagnoses)	0.743468	1
687	104090	CAT-SIN	47519	-0.0249111	-0.0465475	-0.00327466	0.0240348	ORDERED-LOGISTIC	Side salad intake		100089	Online follow-up	100090	Diet by 24-hour recall	100103	Fruit/vegetables yesterday	100103	Online follow-up > Diet by 24-hour recall > Fruit/vegetables yesterday	0.745149	1
688	41204#R680	CAT-MUL	334903/65(334968)	0.282772	0.0375266	0.529005	0.0241349	LOGISTIC-BINARY	Diagnoses - secondary ICD10		100091	Health-related outcomes	2000	Hospital in-patient	2002	Diagnoses	2022	Health-related outcomes > Hospital in-patient > Diagnoses > Summary Information (diagnoses)	0.746126	1
689	41204#M2576	CAT-MUL	334510/458(334968)	0.106023	0.0140041	0.198307	0.0241418	LOGISTIC-BINARY	Diagnoses - secondary ICD10		100091	Health-related outcomes	2000	Hospital in-patient	2002	Diagnoses	2022	Health-related outcomes > Hospital in-patient > Diagnoses > Summary Information (diagnoses)	0.746126	1
690	41210#L708	CAT-MUL	334957/11(334968)	0.700053	0.0974639	1.32364	0.0241754	LOGISTIC-BINARY	Operative procedures - secondary OPCS		100091	Health-related outcomes	2000	Hospital in-patient	2005	Operations	2025	Health-related outcomes > Hospital in-patient > Operations > Summary Information (operations)	0.746126	1
691	41204#N488	CAT-MUL	334839/129(334968)	-0.19406	-0.360843	-0.0238429	0.0242064	LOGISTIC-BINARY	Diagnoses - secondary ICD10		100091	Health-related outcomes	2000	Hospital in-patient	2002	Diagnoses	2022	Health-related outcomes > Hospital in-patient > Diagnoses > Summary Information (diagnoses)	0.746126	1
692	41210#J121	CAT-MUL	334946/22(334968)	0.488169	0.0652786	0.916269	0.0242448	LOGISTIC-BINARY	Operative procedures - secondary OPCS		100091	Health-related outcomes	2000	Hospital in-patient	2005	Operations	2025	Health-related outcomes > Hospital in-patient > Operations > Summary Information (operations)	0.746227	1
693	20003#1140871776	CAT-MUL	334893/34(334927)	-0.361159	-0.663188	-0.0382534	0.0243152	LOGISTIC-BINARY	Treatment/medication code		100000	UK Biobank Assessment Centre	100071	Verbal interview	100075	Medications	100075	UK Biobank Assessment Centre > Verbal interview > Medications	0.74725	1
694	41204#I471	CAT-MUL	334043/925(334968)	-0.0736029	-0.137521	-0.00938205	0.0243707	LOGISTIC-BINARY	Diagnoses - secondary ICD10		100091	Health-related outcomes	2000	Hospital in-patient	2002	Diagnoses	2022	Health-related outcomes > Hospital in-patient > Diagnoses > Summary Information (diagnoses)	0.74725	1
695	20004#1370	CAT-MUL	332564/2363(334927)	0.0467714	0.00608288	0.0875269	0.0243832	LOGISTIC-BINARY	Operation code		100000	UK Biobank Assessment Centre	100071	Verbal interview	100076	Operations	100076	UK Biobank Assessment Centre > Verbal interview > Operations	0.74725	1
696	41200#H412	CAT-MUL	334583/385(334968)	0.115438	0.0149736	0.216197	0.0245524	LOGISTIC-BINARY	Operative procedures - main OPCS		100091	Health-related outcomes	2000	Hospital in-patient	2005	Operations	2025	Health-related outcomes > Hospital in-patient > Operations > Summary Information (operations)	0.751354	1
697	41210#H204	CAT-MUL	334908/60(334968)	-0.277058	-0.512864	-0.0313327	0.0246092	LOGISTIC-BINARY	Operative procedures - secondary OPCS		100091	Health-related outcomes	2000	Hospital in-patient	2005	Operations	2025	Health-related outcomes > Hospital in-patient > Operations > Summary Information (operations)	0.751638	1
698	40006#C049	CAT-MUL	334945/23(334968)	0.47641	0.0623494	0.894878	0.0246323	LOGISTIC-BINARY	Type of cancer: ICD10		100091	Health-related outcomes	100092	Cancer register	100092	Cancer register	100092	Health-related outcomes > Cancer register	0.751638	1
699	25124	CONTINUOUS	6329	0.0280133	0.00356429	0.0524624	0.0247303	LINEAR	Mean MD in retrolenticular part of internal capsule on FA skeleton (right)		100000	UK Biobank Assessment Centre	100003	Imaging	100	Brain MRI	134	UK Biobank Assessment Centre > Imaging > Brain MRI > Diffusion brain MRI > dMRI skeleton	0.751874	1
700	41200#T094	CAT-MUL	334953/15(334968)	-0.51356	-0.927696	-0.0403695	0.0247372	LOGISTIC-BINARY	Operative procedures - main OPCS		100091	Health-related outcomes	2000	Hospital in-patient	2005	Operations	2025	Health-related outcomes > Hospital in-patient > Operations > Summary Information (operations)	0.751874	1
701	1677	CAT-SIN	73793/180464(254257)	-0.0100703	-0.0188616	-0.00128085	0.0247459	LOGISTIC-BINARY	Breastfed as a baby		100000	UK Biobank Assessment Centre	100025	Touchscreen	100033	Early life factors	100033	UK Biobank Assessment Centre > Touchscreen > Early life factors	0.751874	1
702	40002#F03	CAT-MUL	334930/38(334968)	-0.342399	-0.631887	-0.036001	0.0250142	LOGISTIC-BINARY	Contributory (secondary) causes of death: ICD10		100091	Health-related outcomes	100093	Death register	100093	Death register	100093	Health-related outcomes > Death register	0.755031	1
703	41210#O203	CAT-MUL	334916/52(334968)	0.314312	0.0400847	0.589928	0.0250301	LOGISTIC-BINARY	Operative procedures - secondary OPCS		100091	Health-related outcomes	2000	Hospital in-patient	2005	Operations	2025	Health-related outcomes > Hospital in-patient > Operations > Summary Information (operations)	0.755031	1
704	20003#1140864916	CAT-MUL	334912/15(334927)	-0.511793	-0.926697	-0.0394738	0.025048	LOGISTIC-BINARY	Treatment/medication code		100000	UK Biobank Assessment Centre	100071	Verbal interview	100075	Medications	100075	UK Biobank Assessment Centre > Verbal interview > Medications	0.755031	1
705	41204#C440	CAT-MUL	334947/21(334968)	-0.441389	-0.804575	-0.0384995	0.0250566	LOGISTIC-BINARY	Diagnoses - secondary ICD10		100091	Health-related outcomes	2000	Hospital in-patient	2002	Diagnoses	2022	Health-related outcomes > Hospital in-patient > Diagnoses > Summary Information (diagnoses)	0.755031	1
706	40002#I319	CAT-MUL	334953/15(334968)	-0.51036	-0.922847	-0.0383982	0.0251117	LOGISTIC-BINARY	Contributory (secondary) causes of death: ICD10		100091	Health-related outcomes	100093	Death register	100093	Death register	100093	Health-related outcomes > Death register	0.755031	1
707	41200#M351	CAT-MUL	334958/10(334968)	-0.602796	-1.08429	-0.0372357	0.0251133	LOGISTIC-BINARY	Operative procedures - main OPCS		100091	Health-related outcomes	2000	Hospital in-patient	2005	Operations	2025	Health-related outcomes > Hospital in-patient > Operations > Summary Information (operations)	0.755031	1
708	41210#Q521	CAT-MUL	334956/12(334968)	-0.562765	-1.01708	-0.0392801	0.0251404	LOGISTIC-BINARY	Operative procedures - secondary OPCS		100091	Health-related outcomes	2000	Hospital in-patient	2005	Operations	2025	Health-related outcomes > Hospital in-patient > Operations > Summary Information (operations)	0.755031	1
709	20003#1140909800	CAT-MUL	334887/40(334927)	-0.333121	-0.614679	-0.034375	0.0251919	LOGISTIC-BINARY	Treatment/medication code		100000	UK Biobank Assessment Centre	100071	Verbal interview	100075	Medications	100075	UK Biobank Assessment Centre > Verbal interview > Medications	0.755031	1
710	41202#R438	CAT-MUL	334958/10(334968)	-0.595588	-1.06673	-0.0327595	0.0252217	LOGISTIC-BINARY	Diagnoses - main ICD10		100091	Health-related outcomes	2000	Hospital in-patient	2002	Diagnoses	2022	Health-related outcomes > Hospital in-patient > Diagnoses > Summary Information (diagnoses)	0.755031	1
711	41200#H594	CAT-MUL	334868/100(334968)	0.225899	0.0284272	0.424069	0.0252429	LOGISTIC-BINARY	Operative procedures - main OPCS		100091	Health-related outcomes	2000	Hospital in-patient	2005	Operations	2025	Health-related outcomes > Hospital in-patient > Operations > Summary Information (operations)	0.755031	1
712	20101#1	CAT-MUL	45951/1568(47519)	-0.0572271	-0.107295	-0.00701777	0.0252887	LOGISTIC-BINARY	Thickness of butter/margarine spread on bread rolls		100089	Online follow-up	100090	Diet by 24-hour recall	100101	Bread/pasta/rice yesterday	100101	Online follow-up > Diet by 24-hour recall > Bread/pasta/rice yesterday	0.755031	1
713	41205#3459	CAT-MUL	334942/26(334968)	-0.402265	-0.737021	-0.0370678	0.0253197	LOGISTIC-BINARY	Diagnoses - secondary ICD9		100091	Health-related outcomes	2000	Hospital in-patient	2002	Diagnoses	2022	Health-related outcomes > Hospital in-patient > Diagnoses > Summary Information (diagnoses)	0.755031	1
714	41204#I240	CAT-MUL	334874/94(334968)	0.232691	0.0292145	0.436959	0.0253243	LOGISTIC-BINARY	Diagnoses - secondary ICD10		100091	Health-related outcomes	2000	Hospital in-patient	2002	Diagnoses	2022	Health-related outcomes > Hospital in-patient > Diagnoses > Summary Information (diagnoses)	0.755031	1
715	20003#1140872228	CAT-MUL	333408/1519(334927)	-0.0572016	-0.107253	-0.00698146	0.0253525	LOGISTIC-BINARY	Treatment/medication code		100000	UK Biobank Assessment Centre	100071	Verbal interview	100075	Medications	100075	UK Biobank Assessment Centre > Verbal interview > Medications	0.755031	1
716	41200#H335	CAT-MUL	334661/307(334968)	-0.125896	-0.235676	-0.0149836	0.0254253	LOGISTIC-BINARY	Operative procedures - main OPCS		100091	Health-related outcomes	2000	Hospital in-patient	2005	Operations	2025	Health-related outcomes > Hospital in-patient > Operations > Summary Information (operations)	0.755031	1
717	25537	CONTINUOUS	6329	0.0271308	0.00333274	0.0509289	0.0254607	LINEAR	Weighted-mean MD in tract superior longitudinal fasciculus (right)		100000	UK Biobank Assessment Centre	100003	Imaging	100	Brain MRI	135	UK Biobank Assessment Centre > Imaging > Brain MRI > Diffusion brain MRI > dMRI weighted means	0.755031	1
718	41202#D372	CAT-MUL	334937/31(334968)	0.40619	0.0507095	0.764407	0.0255288	LOGISTIC-BINARY	Diagnoses - main ICD10		100091	Health-related outcomes	2000	Hospital in-patient	2002	Diagnoses	2022	Health-related outcomes > Hospital in-patient > Diagnoses > Summary Information (diagnoses)	0.755031	1
719	41200#H508	CAT-MUL	334955/13(334968)	-0.540497	-0.976687	-0.0371905	0.0255337	LOGISTIC-BINARY	Operative procedures - main OPCS		100091	Health-related outcomes	2000	Hospital in-patient	2005	Operations	2025	Health-related outcomes > Hospital in-patient > Operations > Summary Information (operations)	0.755031	1
720	20122	CAT-SIN	489/439(928)	0.154228	0.0193717	0.290455	0.0255624	LOGISTIC-BINARY	Bipolar disorder status		100000	UK Biobank Assessment Centre	100025	Touchscreen	100059	Psychosocial factors	100060	UK Biobank Assessment Centre > Touchscreen > Psychosocial factors > Mental health	0.755031	1
721	5327-0	CAT-SIN	5027/5196	-999	-999	-999	0.0255861	MULTINOMIAL-LOGISTIC	Ever had laser treatment for glaucoma or high eye pressure		100000	UK Biobank Assessment Centre	100006	Physical measures	100013	Eye measures	100099	UK Biobank Assessment Centre > Physical measures > Eye measures > Eye surgery/complications	0.755031	1
722	41210#Z709	CAT-MUL	334850/118(334968)	-0.200356	-0.373971	-0.0227523	0.0255943	LOGISTIC-BINARY	Operative procedures - secondary OPCS		100091	Health-related outcomes	2000	Hospital in-patient	2005	Operations	2025	Health-related outcomes > Hospital in-patient > Operations > Summary Information (operations)	0.755031	1
723	41210#D171	CAT-MUL	334944/24(334968)	-0.418513	-0.767074	-0.0370607	0.0257301	LOGISTIC-BINARY	Operative procedures - secondary OPCS		100091	Health-related outcomes	2000	Hospital in-patient	2005	Operations	2025	Health-related outcomes > Hospital in-patient > Operations > Summary Information (operations)	0.757988	1
724	41200#Q113	CAT-MUL	333983/985(334968)	0.0721892	0.00873242	0.135771	0.0259252	LOGISTIC-BINARY	Operative procedures - main OPCS		100091	Health-related outcomes	2000	Hospital in-patient	2005	Operations	2025	Health-related outcomes > Hospital in-patient > Operations > Summary Information (operations)	0.758371	1
725	41230#5JF	CAT-MUL	332434/2534(334968)	-0.0443113	-0.0832533	-0.00527017	0.02593	LOGISTIC-BINARY	PCT where patients GP was registered		100091	Health-related outcomes	2000	Hospital in-patient	2001	Admission and discharge	2021	Health-related outcomes > Hospital in-patient > Admission and discharge > Summary Information (admission and discharge)	0.758371	1
726	41202#M2537	CAT-MUL	334929/39(334968)	0.361134	0.0440304	0.680059	0.025977	LOGISTIC-BINARY	Diagnoses - main ICD10		100091	Health-related outcomes	2000	Hospital in-patient	2002	Diagnoses	2022	Health-related outcomes > Hospital in-patient > Diagnoses > Summary Information (diagnoses)	0.758371	1
727	41246#1910	CAT-MUL	313713/7950(321663)	0.0282159	0.00338741	0.0530641	0.0259795	LOGISTIC-BINARY	Treatment speciality of consultant (recoded)		100091	Health-related outcomes	2000	Hospital in-patient	2001	Admission and discharge	2021	Health-related outcomes > Hospital in-patient > Admission and discharge > Summary Information (admission and discharge)	0.758371	1
728	2936	CAT-SIN	79773	-0.0253718	-0.0477095	-0.00303412	0.0260018	ORDERED-LOGISTIC	Likelihood of resuming smoking		100000	UK Biobank Assessment Centre	100025	Touchscreen	100050	Lifestyle and environment	100058	UK Biobank Assessment Centre > Touchscreen > Lifestyle and environment > Smoking	0.758371	1
729	41210#X373	CAT-MUL	334943/25(334968)	-0.410568	-0.75453	-0.0363661	0.0261105	LOGISTIC-BINARY	Operative procedures - secondary OPCS		100091	Health-related outcomes	2000	Hospital in-patient	2005	Operations	2025	Health-related outcomes > Hospital in-patient > Operations > Summary Information (operations)	0.758371	1
730	6149#100	CAT-MUL	130542/203360(333902)	0.00793818	0.000943878	0.0149322	0.0261137	LOGISTIC-BINARY	Mouth/teeth dental problems		100000	UK Biobank Assessment Centre	100025	Touchscreen	100036	Health and medical history	100046	UK Biobank Assessment Centre > Touchscreen > Health and medical history > Mouth	0.758371	1
731	20003#1140866122	CAT-MUL	333166/1761(334927)	0.0532814	0.00632034	0.100332	0.0263072	LOGISTIC-BINARY	Treatment/medication code		100000	UK Biobank Assessment Centre	100071	Verbal interview	100075	Medications	100075	UK Biobank Assessment Centre > Verbal interview > Medications	0.758371	1
732	41200#S522	CAT-MUL	334953/15(334968)	-0.502653	-0.912687	-0.0330242	0.0263416	LOGISTIC-BINARY	Operative procedures - main OPCS		100091	Health-related outcomes	2000	Hospital in-patient	2005	Operations	2025	Health-related outcomes > Hospital in-patient > Operations > Summary Information (operations)	0.758371	1
733	41210#E511	CAT-MUL	334947/21(334968)	-0.442004	-0.810215	-0.0363654	0.0263609	LOGISTIC-BINARY	Operative procedures - secondary OPCS		100091	Health-related outcomes	2000	Hospital in-patient	2005	Operations	2025	Health-related outcomes > Hospital in-patient > Operations > Summary Information (operations)	0.758371	1
734	41202#J110	CAT-MUL	334951/17(334968)	0.549165	0.0670112	1.03975	0.0263842	LOGISTIC-BINARY	Diagnoses - main ICD10		100091	Health-related outcomes	2000	Hospital in-patient	2002	Diagnoses	2022	Health-related outcomes > Hospital in-patient > Diagnoses > Summary Information (diagnoses)	0.758371	1
735	41202#D043	CAT-MUL	334844/124(334968)	-0.194245	-0.363633	-0.0211878	0.0264108	LOGISTIC-BINARY	Diagnoses - main ICD10		100091	Health-related outcomes	2000	Hospital in-patient	2002	Diagnoses	2022	Health-related outcomes > Hospital in-patient > Diagnoses > Summary Information (diagnoses)	0.758371	1
736	41210#K689	CAT-MUL	334957/11(334968)	-0.570223	-1.0247	-0.0283861	0.0264882	LOGISTIC-BINARY	Operative procedures - secondary OPCS		100091	Health-related outcomes	2000	Hospital in-patient	2005	Operations	2025	Health-related outcomes > Hospital in-patient > Operations > Summary Information (operations)	0.758371	1
737	41210#Q013	CAT-MUL	334481/487(334968)	0.101319	0.0119321	0.190949	0.0265395	LOGISTIC-BINARY	Operative procedures - secondary OPCS		100091	Health-related outcomes	2000	Hospital in-patient	2005	Operations	2025	Health-related outcomes > Hospital in-patient > Operations > Summary Information (operations)	0.758371	1
738	41204#C180	CAT-MUL	334823/145(334968)	0.185895	0.021975	0.350394	0.0265466	LOGISTIC-BINARY	Diagnoses - secondary ICD10		100091	Health-related outcomes	2000	Hospital in-patient	2002	Diagnoses	2022	Health-related outcomes > Hospital in-patient > Diagnoses > Summary Information (diagnoses)	0.758371	1
739	41202#S7241	CAT-MUL	334956/12(334968)	0.654396	0.0802451	1.24477	0.0266482	LOGISTIC-BINARY	Diagnoses - main ICD10		100091	Health-related outcomes	2000	Hospital in-patient	2002	Diagnoses	2022	Health-related outcomes > Hospital in-patient > Diagnoses > Summary Information (diagnoses)	0.758371	1
740	25618	CONTINUOUS	6329	0.0270352	0.00312936	0.0509411	0.0266616	LINEAR	Weighted-mean L2 in tract superior longitudinal fasciculus (right)		100000	UK Biobank Assessment Centre	100003	Imaging	100	Brain MRI	135	UK Biobank Assessment Centre > Imaging > Brain MRI > Diffusion brain MRI > dMRI weighted means	0.758371	1
741	41204#H578	CAT-MUL	334917/51(334968)	-0.296298	-0.551078	-0.0292961	0.0266759	LOGISTIC-BINARY	Diagnoses - secondary ICD10		100091	Health-related outcomes	2000	Hospital in-patient	2002	Diagnoses	2022	Health-related outcomes > Hospital in-patient > Diagnoses > Summary Information (diagnoses)	0.758371	1
742	40013#1541	CAT-MUL	334912/56(334968)	0.299171	0.0351663	0.56441	0.0266975	LOGISTIC-BINARY	Type of cancer: ICD9		100091	Health-related outcomes	100092	Cancer register	100092	Cancer register	100092	Health-related outcomes > Cancer register	0.758371	1
743	20002#1075	CAT-MUL	327359/7568(334927)	-0.0260445	-0.0490719	-0.00299098	0.0267207	LOGISTIC-BINARY	Non-cancer illness code, self-reported		100000	UK Biobank Assessment Centre	100071	Verbal interview	100074	Medical conditions	100074	UK Biobank Assessment Centre > Verbal interview > Medical conditions	0.758371	1
744	41210#W351	CAT-MUL	334913/55(334968)	0.302067	0.0354503	0.569901	0.0267374	LOGISTIC-BINARY	Operative procedures - secondary OPCS		100091	Health-related outcomes	2000	Hospital in-patient	2005	Operations	2025	Health-related outcomes > Hospital in-patient > Operations > Summary Information (operations)	0.758371	1
745	20004#1455	CAT-MUL	321660/13267(334927)	0.0198068	0.0022855	0.0373421	0.0267721	LOGISTIC-BINARY	Operation code		100000	UK Biobank Assessment Centre	100071	Verbal interview	100076	Operations	100076	UK Biobank Assessment Centre > Verbal interview > Operations	0.758371	1
746	25288	CONTINUOUS	6329	0.0275128	0.00315317	0.0518724	0.0268581	LINEAR	Mean L2 in superior longitudinal fasciculus on FA skeleton (right)		100000	UK Biobank Assessment Centre	100003	Imaging	100	Brain MRI	134	UK Biobank Assessment Centre > Imaging > Brain MRI > Diffusion brain MRI > dMRI skeleton	0.758371	1
747	41200#G345	CAT-MUL	334896/72(334968)	0.263418	0.0305791	0.497146	0.0269042	LOGISTIC-BINARY	Operative procedures - main OPCS		100091	Health-related outcomes	2000	Hospital in-patient	2005	Operations	2025	Health-related outcomes > Hospital in-patient > Operations > Summary Information (operations)	0.758371	1
748	41204#M674	CAT-MUL	334710/258(334968)	-0.135635	-0.254984	-0.0148595	0.0269235	LOGISTIC-BINARY	Diagnoses - secondary ICD10		100091	Health-related outcomes	2000	Hospital in-patient	2002	Diagnoses	2022	Health-related outcomes > Hospital in-patient > Diagnoses > Summary Information (diagnoses)	0.758371	1
749	41204#M2306	CAT-MUL	334949/19(334968)	-0.458704	-0.840181	-0.0343645	0.0269664	LOGISTIC-BINARY	Diagnoses - secondary ICD10		100091	Health-related outcomes	2000	Hospital in-patient	2002	Diagnoses	2022	Health-related outcomes > Hospital in-patient > Diagnoses > Summary Information (diagnoses)	0.758371	1
750	20003#1141163114	CAT-MUL	334862/65(334927)	0.277181	0.0320419	0.523259	0.0269857	LOGISTIC-BINARY	Treatment/medication code		100000	UK Biobank Assessment Centre	100071	Verbal interview	100075	Medications	100075	UK Biobank Assessment Centre > Verbal interview > Medications	0.758371	1
751	41204#O140	CAT-MUL	334947/21(334968)	0.488787	0.0562761	0.92529	0.0271016	LOGISTIC-BINARY	Diagnoses - secondary ICD10		100091	Health-related outcomes	2000	Hospital in-patient	2002	Diagnoses	2022	Health-related outcomes > Hospital in-patient > Diagnoses > Summary Information (diagnoses)	0.758371	1
752	3506	CAT-SIN	24446	-0.0267617	-0.0504978	-0.00302564	0.0271254	ORDERED-LOGISTIC	Smoking compared to 10 years previous		100000	UK Biobank Assessment Centre	100025	Touchscreen	100050	Lifestyle and environment	100058	UK Biobank Assessment Centre > Touchscreen > Lifestyle and environment > Smoking	0.758371	1
753	2159	CAT-SIN	293744/9886(303630)	-0.0226547	-0.0427422	-0.00254669	0.0271504	LOGISTIC-BINARY	Ever had same-sex intercourse		100000	UK Biobank Assessment Centre	100025	Touchscreen	100050	Lifestyle and environment	100056	UK Biobank Assessment Centre > Touchscreen > Lifestyle and environment > Sexual factors	0.758371	1
754	41202#N188	CAT-MUL	334938/30(334968)	-0.375222	-0.693546	-0.0322306	0.027154	LOGISTIC-BINARY	Diagnoses - main ICD10		100091	Health-related outcomes	2000	Hospital in-patient	2002	Diagnoses	2022	Health-related outcomes > Hospital in-patient > Diagnoses > Summary Information (diagnoses)	0.758371	1
755	41210#Y518	CAT-MUL	334958/10(334968)	0.718686	0.0879374	1.37393	0.0271643	LOGISTIC-BINARY	Operative procedures - secondary OPCS		100091	Health-related outcomes	2000	Hospital in-patient	2005	Operations	2025	Health-related outcomes > Hospital in-patient > Operations > Summary Information (operations)	0.758371	1
756	41204#G431	CAT-MUL	334907/61(334968)	0.286386	0.0327717	0.540962	0.0271924	LOGISTIC-BINARY	Diagnoses - secondary ICD10		100091	Health-related outcomes	2000	Hospital in-patient	2002	Diagnoses	2022	Health-related outcomes > Hospital in-patient > Diagnoses > Summary Information (diagnoses)	0.758371	1
757	41204#X589	CAT-MUL	334912/56(334968)	0.298967	0.0342529	0.564816	0.027199	LOGISTIC-BINARY	Diagnoses - secondary ICD10		100091	Health-related outcomes	2000	Hospital in-patient	2002	Diagnoses	2022	Health-related outcomes > Hospital in-patient > Diagnoses > Summary Information (diagnoses)	0.758371	1
758	41204#N312	CAT-MUL	334900/68(334968)	-0.257266	-0.480798	-0.0255185	0.0272194	LOGISTIC-BINARY	Diagnoses - secondary ICD10		100091	Health-related outcomes	2000	Hospital in-patient	2002	Diagnoses	2022	Health-related outcomes > Hospital in-patient > Diagnoses > Summary Information (diagnoses)	0.758371	1
759	25445	CONTINUOUS	6329	-0.0235285	-0.0444166	-0.00264038	0.0272704	LINEAR	Mean ISOVF in fornix on FA skeleton		100000	UK Biobank Assessment Centre	100003	Imaging	100	Brain MRI	134	UK Biobank Assessment Centre > Imaging > Brain MRI > Diffusion brain MRI > dMRI skeleton	0.758371	1
760	41200#L745	CAT-MUL	334956/12(334968)	-0.550374	-0.994212	-0.0273682	0.0273759	LOGISTIC-BINARY	Operative procedures - main OPCS		100091	Health-related outcomes	2000	Hospital in-patient	2005	Operations	2025	Health-related outcomes > Hospital in-patient > Operations > Summary Information (operations)	0.758371	1
761	41200#W986	CAT-MUL	334950/18(334968)	0.529672	0.0612287	1.00574	0.0274556	LOGISTIC-BINARY	Operative procedures - main OPCS		100091	Health-related outcomes	2000	Hospital in-patient	2005	Operations	2025	Health-related outcomes > Hospital in-patient > Operations > Summary Information (operations)	0.758371	1
762	41202#L812	CAT-MUL	334952/16(334968)	-0.490138	-0.894859	-0.0315855	0.0274896	LOGISTIC-BINARY	Diagnoses - main ICD10		100091	Health-related outcomes	2000	Hospital in-patient	2002	Diagnoses	2022	Health-related outcomes > Hospital in-patient > Diagnoses > Summary Information (diagnoses)	0.758371	1
763	41202#K661	CAT-MUL	334957/11(334968)	-0.573141	-1.0406	-0.0297494	0.0275633	LOGISTIC-BINARY	Diagnoses - main ICD10		100091	Health-related outcomes	2000	Hospital in-patient	2002	Diagnoses	2022	Health-related outcomes > Hospital in-patient > Diagnoses > Summary Information (diagnoses)	0.758371	1
764	41204#I499	CAT-MUL	334487/481(334968)	-0.0995043	-0.187666	-0.0106946	0.0275757	LOGISTIC-BINARY	Diagnoses - secondary ICD10		100091	Health-related outcomes	2000	Hospital in-patient	2002	Diagnoses	2022	Health-related outcomes > Hospital in-patient > Diagnoses > Summary Information (diagnoses)	0.758371	1
765	41204#V498	CAT-MUL	334931/37(334968)	0.366947	0.0413402	0.694534	0.0275885	LOGISTIC-BINARY	Diagnoses - secondary ICD10		100091	Health-related outcomes	2000	Hospital in-patient	2002	Diagnoses	2022	Health-related outcomes > Hospital in-patient > Diagnoses > Summary Information (diagnoses)	0.758371	1
766	41210#H418	CAT-MUL	334941/27(334968)	-0.391561	-0.723426	-0.0315498	0.0276083	LOGISTIC-BINARY	Operative procedures - secondary OPCS		100091	Health-related outcomes	2000	Hospital in-patient	2005	Operations	2025	Health-related outcomes > Hospital in-patient > Operations > Summary Information (operations)	0.758371	1
767	25346	CONTINUOUS	6329	-0.0272988	-0.0516022	-0.00299541	0.0277046	LINEAR	Mean ICVF in genu of corpus callosum on FA skeleton		100000	UK Biobank Assessment Centre	100003	Imaging	100	Brain MRI	134	UK Biobank Assessment Centre > Imaging > Brain MRI > Diffusion brain MRI > dMRI skeleton	0.758371	1
768	41200#E659	CAT-MUL	334952/16(334968)	0.561442	0.0637771	1.06817	0.0278467	LOGISTIC-BINARY	Operative procedures - main OPCS		100091	Health-related outcomes	2000	Hospital in-patient	2005	Operations	2025	Health-related outcomes > Hospital in-patient > Operations > Summary Information (operations)	0.758371	1
769	20003#1141146234	CAT-MUL	324919/10008(334927)	-0.0224504	-0.0424588	-0.0024223	0.0279431	LOGISTIC-BINARY	Treatment/medication code		100000	UK Biobank Assessment Centre	100071	Verbal interview	100075	Medications	100075	UK Biobank Assessment Centre > Verbal interview > Medications	0.758371	1
770	1538-0	CAT-SIN	205929/334332	-999	-999	-999	0.0279442	MULTINOMIAL-LOGISTIC	Major dietary changes in the last 5 years		100000	UK Biobank Assessment Centre	100025	Touchscreen	100050	Lifestyle and environment	100052	UK Biobank Assessment Centre > Touchscreen > Lifestyle and environment > Diet	0.758371	1
771	20003#1140861970	CAT-MUL	334913/14(334927)	-0.515305	-0.939484	-0.029269	0.0279455	LOGISTIC-BINARY	Treatment/medication code		100000	UK Biobank Assessment Centre	100071	Verbal interview	100075	Medications	100075	UK Biobank Assessment Centre > Verbal interview > Medications	0.758371	1
772	41202#K703	CAT-MUL	334831/137(334968)	-0.183736	-0.345741	-0.018529	0.0279501	LOGISTIC-BINARY	Diagnoses - main ICD10		100091	Health-related outcomes	2000	Hospital in-patient	2002	Diagnoses	2022	Health-related outcomes > Hospital in-patient > Diagnoses > Summary Information (diagnoses)	0.758371	1
773	25645	CONTINUOUS	6329	0.0268325	0.00289663	0.0507683	0.0280157	LINEAR	Weighted-mean L3 in tract superior longitudinal fasciculus (right)		100000	UK Biobank Assessment Centre	100003	Imaging	100	Brain MRI	135	UK Biobank Assessment Centre > Imaging > Brain MRI > Diffusion brain MRI > dMRI weighted means	0.758371	1
774	41249#2009	CAT-MUL	334082/459(334541)	-0.101637	-0.191932	-0.0106435	0.0280233	LOGISTIC-BINARY	Methods of admission to hospital (recoded)		100091	Health-related outcomes	2000	Hospital in-patient	2001	Admission and discharge	2021	Health-related outcomes > Hospital in-patient > Admission and discharge > Summary Information (admission and discharge)	0.758371	1
775	41200#E343	CAT-MUL	334950/18(334968)	-0.466775	-0.855925	-0.030897	0.028055	LOGISTIC-BINARY	Operative procedures - main OPCS		100091	Health-related outcomes	2000	Hospital in-patient	2005	Operations	2025	Health-related outcomes > Hospital in-patient > Operations > Summary Information (operations)	0.758371	1
776	41200#C199	CAT-MUL	334956/12(334968)	0.650012	0.0739954	1.24202	0.0281454	LOGISTIC-BINARY	Operative procedures - main OPCS		100091	Health-related outcomes	2000	Hospital in-patient	2005	Operations	2025	Health-related outcomes > Hospital in-patient > Operations > Summary Information (operations)	0.758371	1
777	1130	CAT-SIN	280803	-0.0112672	-0.021333	-0.00120134	0.0282417	ORDERED-LOGISTIC	Hands-free device/speakerphone use with mobile phone in last 3 month		100000	UK Biobank Assessment Centre	100025	Touchscreen	100050	Lifestyle and environment	100053	UK Biobank Assessment Centre > Touchscreen > Lifestyle and environment > Electronic device use	0.758371	1
778	41210#Z609	CAT-MUL	334955/13(334968)	-0.531546	-0.96801	-0.0270021	0.0282911	LOGISTIC-BINARY	Operative procedures - secondary OPCS		100091	Health-related outcomes	2000	Hospital in-patient	2005	Operations	2025	Health-related outcomes > Hospital in-patient > Operations > Summary Information (operations)	0.758371	1
779	20003#1140928284	CAT-MUL	334658/269(334927)	0.134713	0.0145228	0.25527	0.0283039	LOGISTIC-BINARY	Treatment/medication code		100000	UK Biobank Assessment Centre	100071	Verbal interview	100075	Medications	100075	UK Biobank Assessment Centre > Verbal interview > Medications	0.758371	1
780	20002#1650	CAT-MUL	334728/199(334927)	0.156819	0.0169246	0.297173	0.0283142	LOGISTIC-BINARY	Non-cancer illness code, self-reported		100000	UK Biobank Assessment Centre	100071	Verbal interview	100074	Medical conditions	100074	UK Biobank Assessment Centre > Verbal interview > Medical conditions	0.758371	1
781	41202#S7230	CAT-MUL	334881/87(334968)	0.237617	0.0256969	0.450343	0.0283159	LOGISTIC-BINARY	Diagnoses - main ICD10		100091	Health-related outcomes	2000	Hospital in-patient	2002	Diagnoses	2022	Health-related outcomes > Hospital in-patient > Diagnoses > Summary Information (diagnoses)	0.758371	1
782	41203#6227	CAT-MUL	334793/175(334968)	-0.162908	-0.307335	-0.0163291	0.0283667	LOGISTIC-BINARY	Diagnoses - main ICD9		100091	Health-related outcomes	2000	Hospital in-patient	2002	Diagnoses	2022	Health-related outcomes > Hospital in-patient > Diagnoses > Summary Information (diagnoses)	0.758371	1
783	41210#B276	CAT-MUL	334949/19(334968)	-0.451938	-0.830884	-0.0290912	0.0284052	LOGISTIC-BINARY	Operative procedures - secondary OPCS		100091	Health-related outcomes	2000	Hospital in-patient	2005	Operations	2025	Health-related outcomes > Hospital in-patient > Operations > Summary Information (operations)	0.758371	1
784	41202#S3600	CAT-MUL	334955/13(334968)	0.6228	0.0695176	1.18945	0.0284088	LOGISTIC-BINARY	Diagnoses - main ICD10		100091	Health-related outcomes	2000	Hospital in-patient	2002	Diagnoses	2022	Health-related outcomes > Hospital in-patient > Diagnoses > Summary Information (diagnoses)	0.758371	1
785	41204#G700	CAT-MUL	334845/123(334968)	-0.192877	-0.363275	-0.0188063	0.0284299	LOGISTIC-BINARY	Diagnoses - secondary ICD10		100091	Health-related outcomes	2000	Hospital in-patient	2002	Diagnoses	2022	Health-related outcomes > Hospital in-patient > Diagnoses > Summary Information (diagnoses)	0.758371	1
786	41230#5KD	CAT-MUL	334532/436(334968)	-0.103803	-0.196311	-0.0105737	0.0285319	LOGISTIC-BINARY	PCT where patients GP was registered		100091	Health-related outcomes	2000	Hospital in-patient	2001	Admission and discharge	2021	Health-related outcomes > Hospital in-patient > Admission and discharge > Summary Information (admission and discharge)	0.758371	1
787	41246#1480	CAT-MUL	289141/34509(323650)	0.0125388	0.00131418	0.0237685	0.0286015	LOGISTIC-BINARY	Treatment speciality of consultant (recoded)		100091	Health-related outcomes	2000	Hospital in-patient	2001	Admission and discharge	2021	Health-related outcomes > Hospital in-patient > Admission and discharge > Summary Information (admission and discharge)	0.758371	1
788	41203#3419	CAT-MUL	334950/18(334968)	-0.45911	-0.840937	-0.0267451	0.0286553	LOGISTIC-BINARY	Diagnoses - main ICD9		100091	Health-related outcomes	2000	Hospital in-patient	2002	Diagnoses	2022	Health-related outcomes > Hospital in-patient > Diagnoses > Summary Information (diagnoses)	0.758371	1
789	41210#N101	CAT-MUL	334916/52(334968)	0.306952	0.0326454	0.582549	0.0286582	LOGISTIC-BINARY	Operative procedures - secondary OPCS		100091	Health-related outcomes	2000	Hospital in-patient	2005	Operations	2025	Health-related outcomes > Hospital in-patient > Operations > Summary Information (operations)	0.758371	1
790	41210#H228	CAT-MUL	334933/35(334968)	0.374637	0.0398965	0.711615	0.0287181	LOGISTIC-BINARY	Operative procedures - secondary OPCS		100091	Health-related outcomes	2000	Hospital in-patient	2005	Operations	2025	Health-related outcomes > Hospital in-patient > Operations > Summary Information (operations)	0.758371	1
791	41204#Z992	CAT-MUL	334624/344(334968)	-0.116622	-0.220584	-0.0116867	0.0287202	LOGISTIC-BINARY	Diagnoses - secondary ICD10		100091	Health-related outcomes	2000	Hospital in-patient	2002	Diagnoses	2022	Health-related outcomes > Hospital in-patient > Diagnoses > Summary Information (diagnoses)	0.758371	1
792	41204#T856	CAT-MUL	334881/87(334968)	0.236773	0.0250217	0.449371	0.0287709	LOGISTIC-BINARY	Diagnoses - secondary ICD10		100091	Health-related outcomes	2000	Hospital in-patient	2002	Diagnoses	2022	Health-related outcomes > Hospital in-patient > Diagnoses > Summary Information (diagnoses)	0.758371	1
793	41204#K149	CAT-MUL	334948/20(334968)	0.496766	0.0531422	0.945998	0.0288046	LOGISTIC-BINARY	Diagnoses - secondary ICD10		100091	Health-related outcomes	2000	Hospital in-patient	2002	Diagnoses	2022	Health-related outcomes > Hospital in-patient > Diagnoses > Summary Information (diagnoses)	0.758371	1
794	41204#Z511	CAT-MUL	325709/9259(334968)	-0.0230288	-0.0436658	-0.00236906	0.0288147	LOGISTIC-BINARY	Diagnoses - secondary ICD10		100091	Health-related outcomes	2000	Hospital in-patient	2002	Diagnoses	2022	Health-related outcomes > Hospital in-patient > Diagnoses > Summary Information (diagnoses)	0.758371	1
795	41204#O681	CAT-MUL	334655/313(334968)	0.125472	0.0131372	0.238113	0.028832	LOGISTIC-BINARY	Diagnoses - secondary ICD10		100091	Health-related outcomes	2000	Hospital in-patient	2002	Diagnoses	2022	Health-related outcomes > Hospital in-patient > Diagnoses > Summary Information (diagnoses)	0.758371	1
796	20003#1140868586	CAT-MUL	334912/15(334927)	-0.503526	-0.923353	-0.0290633	0.0288343	LOGISTIC-BINARY	Treatment/medication code		100000	UK Biobank Assessment Centre	100071	Verbal interview	100075	Medications	100075	UK Biobank Assessment Centre > Verbal interview > Medications	0.758371	1
797	20107#9	CAT-MUL	263814/28011(291825)	-0.0137682	-0.0261133	-0.00141675	0.0288641	LOGISTIC-BINARY	Illnesses of father		100000	UK Biobank Assessment Centre	100025	Touchscreen	100034	Family history	100034	UK Biobank Assessment Centre > Touchscreen > Family history	0.758371	1
798	41200#S112	CAT-MUL	334898/70(334968)	0.26425	0.0277872	0.501688	0.0288691	LOGISTIC-BINARY	Operative procedures - main OPCS		100091	Health-related outcomes	2000	Hospital in-patient	2005	Operations	2025	Health-related outcomes > Hospital in-patient > Operations > Summary Information (operations)	0.758371	1
799	3079	CAT-SIN	333593/1080(334673)	-0.0662491	-0.125541	-0.00671221	0.0288778	LOGISTIC-BINARY	Pace-maker		100000	UK Biobank Assessment Centre	100071	Verbal interview	100076	Operations	100076	UK Biobank Assessment Centre > Verbal interview > Operations	0.758371	1
800	41245#1530	CAT-MUL	333568/24(333592)	-0.410815	-0.760349	-0.0289461	0.0289012	LOGISTIC-BINARY	Main speciality of consultant (recoded)		100091	Health-related outcomes	2000	Hospital in-patient	2001	Admission and discharge	2021	Health-related outcomes > Hospital in-patient > Admission and discharge > Summary Information (admission and discharge)	0.758371	1
801	41204#W174	CAT-MUL	334918/50(334968)	0.312389	0.0327438	0.593378	0.0289444	LOGISTIC-BINARY	Diagnoses - secondary ICD10		100091	Health-related outcomes	2000	Hospital in-patient	2002	Diagnoses	2022	Health-related outcomes > Hospital in-patient > Diagnoses > Summary Information (diagnoses)	0.758371	1
802	41210#S532	CAT-MUL	334931/37(334968)	0.363625	0.038019	0.691028	0.0289786	LOGISTIC-BINARY	Operative procedures - secondary OPCS		100091	Health-related outcomes	2000	Hospital in-patient	2005	Operations	2025	Health-related outcomes > Hospital in-patient > Operations > Summary Information (operations)	0.758371	1
803	41204#J358	CAT-MUL	334928/40(334968)	0.349981	0.0365951	0.665057	0.0289964	LOGISTIC-BINARY	Diagnoses - secondary ICD10		100091	Health-related outcomes	2000	Hospital in-patient	2002	Diagnoses	2022	Health-related outcomes > Hospital in-patient > Diagnoses > Summary Information (diagnoses)	0.758371	1
804	41210#G438	CAT-MUL	334951/17(334968)	-0.475304	-0.873149	-0.0280275	0.0290049	LOGISTIC-BINARY	Operative procedures - secondary OPCS		100091	Health-related outcomes	2000	Hospital in-patient	2005	Operations	2025	Health-related outcomes > Hospital in-patient > Operations > Summary Information (operations)	0.758371	1
805	20003#1140867690	CAT-MUL	334899/28(334927)	0.419257	0.0439468	0.797562	0.0290299	LOGISTIC-BINARY	Treatment/medication code		100000	UK Biobank Assessment Centre	100071	Verbal interview	100075	Medications	100075	UK Biobank Assessment Centre > Verbal interview > Medications	0.758371	1
806	20003#1140874950	CAT-MUL	334912/15(334927)	-0.497365	-0.911494	-0.025935	0.0290415	LOGISTIC-BINARY	Treatment/medication code		100000	UK Biobank Assessment Centre	100071	Verbal interview	100075	Medications	100075	UK Biobank Assessment Centre > Verbal interview > Medications	0.758371	1
807	41202#I635	CAT-MUL	334701/267(334968)	0.134472	0.0139121	0.255426	0.0290943	LOGISTIC-BINARY	Diagnoses - main ICD10		100091	Health-related outcomes	2000	Hospital in-patient	2002	Diagnoses	2022	Health-related outcomes > Hospital in-patient > Diagnoses > Summary Information (diagnoses)	0.758371	1
808	41204#L680	CAT-MUL	334955/13(334968)	-0.528802	-0.962647	-0.0234772	0.0291366	LOGISTIC-BINARY	Diagnoses - secondary ICD10		100091	Health-related outcomes	2000	Hospital in-patient	2002	Diagnoses	2022	Health-related outcomes > Hospital in-patient > Diagnoses > Summary Information (diagnoses)	0.758371	1
809	25496	CONTINUOUS	6329	-0.0272079	-0.0516632	-0.00275261	0.029221	LINEAR	Weighted-mean FA in tract corticospinal tract (left)		100000	UK Biobank Assessment Centre	100003	Imaging	100	Brain MRI	135	UK Biobank Assessment Centre > Imaging > Brain MRI > Diffusion brain MRI > dMRI weighted means	0.758371	1
810	41205#6238	CAT-MUL	334948/20(334968)	-0.439374	-0.809797	-0.0270374	0.0292277	LOGISTIC-BINARY	Diagnoses - secondary ICD9		100091	Health-related outcomes	2000	Hospital in-patient	2002	Diagnoses	2022	Health-related outcomes > Hospital in-patient > Diagnoses > Summary Information (diagnoses)	0.758371	1
811	25686	CONTINUOUS	6329	0.026591	0.00268884	0.0504931	0.0292301	LINEAR	Weighted-mean OD in tract corticospinal tract (right)		100000	UK Biobank Assessment Centre	100003	Imaging	100	Brain MRI	135	UK Biobank Assessment Centre > Imaging > Brain MRI > Diffusion brain MRI > dMRI weighted means	0.758371	1
812	41210#C117	CAT-MUL	334955/13(334968)	0.620666	0.0669446	1.18867	0.0292624	LOGISTIC-BINARY	Operative procedures - secondary OPCS		100091	Health-related outcomes	2000	Hospital in-patient	2005	Operations	2025	Health-related outcomes > Hospital in-patient > Operations > Summary Information (operations)	0.758371	1
813	25701	CONTINUOUS	6329	0.0257841	0.00260038	0.0489678	0.029278	LINEAR	Weighted-mean OD in tract superior thalamic radiation (right)		100000	UK Biobank Assessment Centre	100003	Imaging	100	Brain MRI	135	UK Biobank Assessment Centre > Imaging > Brain MRI > Diffusion brain MRI > dMRI weighted means	0.758371	1
814	41204#R897	CAT-MUL	334952/16(334968)	0.554832	0.0583138	1.06018	0.0293283	LOGISTIC-BINARY	Diagnoses - secondary ICD10		100091	Health-related outcomes	2000	Hospital in-patient	2002	Diagnoses	2022	Health-related outcomes > Hospital in-patient > Diagnoses > Summary Information (diagnoses)	0.758371	1
815	41204#H045	CAT-MUL	334835/133(334968)	0.190601	0.0194444	0.362373	0.0294008	LOGISTIC-BINARY	Diagnoses - secondary ICD10		100091	Health-related outcomes	2000	Hospital in-patient	2002	Diagnoses	2022	Health-related outcomes > Hospital in-patient > Diagnoses > Summary Information (diagnoses)	0.758371	1
816	41202#E100	CAT-MUL	334948/20(334968)	0.495571	0.0512348	0.945453	0.0294168	LOGISTIC-BINARY	Diagnoses - main ICD10		100091	Health-related outcomes	2000	Hospital in-patient	2002	Diagnoses	2022	Health-related outcomes > Hospital in-patient > Diagnoses > Summary Information (diagnoses)	0.758371	1
817	41204#M310	CAT-MUL	334958/10(334968)	-0.582075	-1.05378	-0.0169298	0.0294175	LOGISTIC-BINARY	Diagnoses - secondary ICD10		100091	Health-related outcomes	2000	Hospital in-patient	2002	Diagnoses	2022	Health-related outcomes > Hospital in-patient > Diagnoses > Summary Information (diagnoses)	0.758371	1
818	6162#4	CAT-MUL	309581/23845(333426)	-0.0147601	-0.0280458	-0.00146686	0.0294823	LOGISTIC-BINARY	Types of transport used (excluding work)		100000	UK Biobank Assessment Centre	100025	Touchscreen	100050	Lifestyle and environment	100054	UK Biobank Assessment Centre > Touchscreen > Lifestyle and environment > Physical activity	0.758371	1
819	41200#T462	CAT-MUL	334375/593(334968)	-0.0886754	-0.168243	-0.00860211	0.0294929	LOGISTIC-BINARY	Operative procedures - main OPCS		100091	Health-related outcomes	2000	Hospital in-patient	2005	Operations	2025	Health-related outcomes > Hospital in-patient > Operations > Summary Information (operations)	0.758371	1
820	40001#I619	CAT-MUL	334903/65(334968)	0.272573	0.0277294	0.518518	0.0294955	LOGISTIC-BINARY	Underlying (primary) cause of death: ICD10		100091	Health-related outcomes	100093	Death register	100093	Death register	100093	Health-related outcomes > Death register	0.758371	1
821	41210#L358	CAT-MUL	334958/10(334968)	-0.586038	-1.06422	-0.0177964	0.0295298	LOGISTIC-BINARY	Operative procedures - secondary OPCS		100091	Health-related outcomes	2000	Hospital in-patient	2005	Operations	2025	Health-related outcomes > Hospital in-patient > Operations > Summary Information (operations)	0.758371	1
822	20002#1079	CAT-MUL	334651/276(334927)	0.131966	0.013328	0.250968	0.0295312	LOGISTIC-BINARY	Non-cancer illness code, self-reported		100000	UK Biobank Assessment Centre	100071	Verbal interview	100074	Medical conditions	100074	UK Biobank Assessment Centre > Verbal interview > Medical conditions	0.758371	1
823	41202#M160	CAT-MUL	334421/547(334968)	0.0936119	0.00943741	0.178024	0.0295313	LOGISTIC-BINARY	Diagnoses - main ICD10		100091	Health-related outcomes	2000	Hospital in-patient	2002	Diagnoses	2022	Health-related outcomes > Hospital in-patient > Diagnoses > Summary Information (diagnoses)	0.758371	1
824	20003#1140867456	CAT-MUL	334904/23(334927)	-0.417169	-0.773136	-0.0276081	0.0295626	LOGISTIC-BINARY	Treatment/medication code		100000	UK Biobank Assessment Centre	100071	Verbal interview	100075	Medications	100075	UK Biobank Assessment Centre > Verbal interview > Medications	0.758371	1
825	41210#Z354	CAT-MUL	334865/103(334968)	0.216298	0.0218649	0.411425	0.0295685	LOGISTIC-BINARY	Operative procedures - secondary OPCS		100091	Health-related outcomes	2000	Hospital in-patient	2005	Operations	2025	Health-related outcomes > Hospital in-patient > Operations > Summary Information (operations)	0.758371	1
826	41210#Z122	CAT-MUL	334934/34(334968)	-0.350915	-0.654715	-0.0262462	0.0296108	LOGISTIC-BINARY	Operative procedures - secondary OPCS		100091	Health-related outcomes	2000	Hospital in-patient	2005	Operations	2025	Health-related outcomes > Hospital in-patient > Operations > Summary Information (operations)	0.758371	1
827	41210#W759	CAT-MUL	334945/23(334968)	-0.418666	-0.776374	-0.0277132	0.0296119	LOGISTIC-BINARY	Operative procedures - secondary OPCS		100091	Health-related outcomes	2000	Hospital in-patient	2005	Operations	2025	Health-related outcomes > Hospital in-patient > Operations > Summary Information (operations)	0.758371	1
828	20003#1141168554	CAT-MUL	334478/449(334927)	-0.10167	-0.192888	-0.00973939	0.0296145	LOGISTIC-BINARY	Treatment/medication code		100000	UK Biobank Assessment Centre	100071	Verbal interview	100075	Medications	100075	UK Biobank Assessment Centre > Verbal interview > Medications	0.758371	1
829	41229#5A7	CAT-MUL	333343/1625(334968)	0.0543328	0.00541986	0.103347	0.0296439	LOGISTIC-BINARY	PCT responsible for patient data		100091	Health-related outcomes	2000	Hospital in-patient	2001	Admission and discharge	2021	Health-related outcomes > Hospital in-patient > Admission and discharge > Summary Information (admission and discharge)	0.758371	1
830	41202#G402	CAT-MUL	334857/111(334968)	-0.201499	-0.380661	-0.0180993	0.0296673	LOGISTIC-BINARY	Diagnoses - main ICD10		100091	Health-related outcomes	2000	Hospital in-patient	2002	Diagnoses	2022	Health-related outcomes > Hospital in-patient > Diagnoses > Summary Information (diagnoses)	0.758371	1
831	41202#Z000	CAT-MUL	334942/26(334968)	0.433033	0.0438341	0.825844	0.0297655	LOGISTIC-BINARY	Diagnoses - main ICD10		100091	Health-related outcomes	2000	Hospital in-patient	2002	Diagnoses	2022	Health-related outcomes > Hospital in-patient > Diagnoses > Summary Information (diagnoses)	0.758371	1
832	41200#W394	CAT-MUL	334781/187(334968)	0.160247	0.0159682	0.305036	0.0298238	LOGISTIC-BINARY	Operative procedures - main OPCS		100091	Health-related outcomes	2000	Hospital in-patient	2005	Operations	2025	Health-related outcomes > Hospital in-patient > Operations > Summary Information (operations)	0.758371	1
833	6153#100	CAT-MUL	55665/123692(179357)	-0.0112995	-0.0214955	-0.00110599	0.0298279	LOGISTIC-BINARY	Medication for cholesterol, blood pressure, diabetes, or take exogenous hormones		100000	UK Biobank Assessment Centre	100025	Touchscreen	100036	Health and medical history	100045	UK Biobank Assessment Centre > Touchscreen > Health and medical history > Medication	0.758371	1
834	20002#1154	CAT-MUL	326964/7963(334927)	0.024726	0.00242697	0.0470473	0.0298425	LOGISTIC-BINARY	Non-cancer illness code, self-reported		100000	UK Biobank Assessment Centre	100071	Verbal interview	100074	Medical conditions	100074	UK Biobank Assessment Centre > Verbal interview > Medical conditions	0.758371	1
835	41200#E063	CAT-MUL	334855/113(334968)	-0.199203	-0.376579	-0.0177075	0.0298516	LOGISTIC-BINARY	Operative procedures - main OPCS		100091	Health-related outcomes	2000	Hospital in-patient	2005	Operations	2025	Health-related outcomes > Hospital in-patient > Operations > Summary Information (operations)	0.758371	1
836	25144	CONTINUOUS	6329	0.0264986	0.00258794	0.0504092	0.029854	LINEAR	Mean MD in superior longitudinal fasciculus on FA skeleton (right)		100000	UK Biobank Assessment Centre	100003	Imaging	100	Brain MRI	134	UK Biobank Assessment Centre > Imaging > Brain MRI > Diffusion brain MRI > dMRI skeleton	0.758371	1
837	41229#5PX	CAT-MUL	334950/18(334968)	-0.464019	-0.857397	-0.0272041	0.0299045	LOGISTIC-BINARY	PCT responsible for patient data		100091	Health-related outcomes	2000	Hospital in-patient	2001	Admission and discharge	2021	Health-related outcomes > Hospital in-patient > Admission and discharge > Summary Information (admission and discharge)	0.758371	1
838	41230#5PX	CAT-MUL	334950/18(334968)	-0.464019	-0.857397	-0.0272041	0.0299045	LOGISTIC-BINARY	PCT where patients GP was registered		100091	Health-related outcomes	2000	Hospital in-patient	2001	Admission and discharge	2021	Health-related outcomes > Hospital in-patient > Admission and discharge > Summary Information (admission and discharge)	0.758371	1
839	20098#3	CAT-MUL	46665/854(47519)	-0.0744553	-0.141506	-0.00709454	0.0299231	LOGISTIC-BINARY	Thickness of butter/margarine spread on sliced bread		100089	Online follow-up	100090	Diet by 24-hour recall	100101	Bread/pasta/rice yesterday	100101	Online follow-up > Diet by 24-hour recall > Bread/pasta/rice yesterday	0.758371	1
840	41200#T303	CAT-MUL	334939/29(334968)	0.409201	0.0407322	0.780563	0.0299973	LOGISTIC-BINARY	Operative procedures - main OPCS		100091	Health-related outcomes	2000	Hospital in-patient	2005	Operations	2025	Health-related outcomes > Hospital in-patient > Operations > Summary Information (operations)	0.758371	1
841	41202#H360	CAT-MUL	334880/88(334968)	-0.224071	-0.423121	-0.0193118	0.0299991	LOGISTIC-BINARY	Diagnoses - main ICD10		100091	Health-related outcomes	2000	Hospital in-patient	2002	Diagnoses	2022	Health-related outcomes > Hospital in-patient > Diagnoses > Summary Information (diagnoses)	0.758371	1
842	41202#M159	CAT-MUL	333921/1047(334968)	-0.0667735	-0.126949	-0.00634297	0.0300079	LOGISTIC-BINARY	Diagnoses - main ICD10		100091	Health-related outcomes	2000	Hospital in-patient	2002	Diagnoses	2022	Health-related outcomes > Hospital in-patient > Diagnoses > Summary Information (diagnoses)	0.758371	1
843	41202#C01	CAT-MUL	334867/101(334968)	-0.210528	-0.397964	-0.0183819	0.0300305	LOGISTIC-BINARY	Diagnoses - main ICD10		100091	Health-related outcomes	2000	Hospital in-patient	2002	Diagnoses	2022	Health-related outcomes > Hospital in-patient > Diagnoses > Summary Information (diagnoses)	0.758371	1
844	41200#H233	CAT-MUL	334928/40(334968)	-0.32499	-0.608999	-0.0247538	0.0300768	LOGISTIC-BINARY	Operative procedures - main OPCS		100091	Health-related outcomes	2000	Hospital in-patient	2005	Operations	2025	Health-related outcomes > Hospital in-patient > Operations > Summary Information (operations)	0.758371	1
845	41210#Z474	CAT-MUL	334600/368(334968)	0.113908	0.01115	0.216974	0.030087	LOGISTIC-BINARY	Operative procedures - secondary OPCS		100091	Health-related outcomes	2000	Hospital in-patient	2005	Operations	2025	Health-related outcomes > Hospital in-patient > Operations > Summary Information (operations)	0.758371	1
846	41203#3853	CAT-MUL	334943/25(334968)	0.440821	0.0431459	0.841369	0.0301311	LOGISTIC-BINARY	Diagnoses - main ICD9		100091	Health-related outcomes	2000	Hospital in-patient	2002	Diagnoses	2022	Health-related outcomes > Hospital in-patient > Diagnoses > Summary Information (diagnoses)	0.758585	1
847	41201#V031	CAT-MUL	334759/209(334968)	0.151031	0.0145251	0.287972	0.0304279	LOGISTIC-BINARY	External causes		100091	Health-related outcomes	2000	Hospital in-patient	2002	Diagnoses	2022	Health-related outcomes > Hospital in-patient > Diagnoses > Summary Information (diagnoses)	0.762855	1
848	41204#M1126	CAT-MUL	334795/173(334968)	0.166033	0.0159946	0.316606	0.0304336	LOGISTIC-BINARY	Diagnoses - secondary ICD10		100091	Health-related outcomes	2000	Hospital in-patient	2002	Diagnoses	2022	Health-related outcomes > Hospital in-patient > Diagnoses > Summary Information (diagnoses)	0.762855	1
849	20003#1141157260	CAT-MUL	334912/15(334927)	-0.49354	-0.906708	-0.0216078	0.0304604	LOGISTIC-BINARY	Treatment/medication code		100000	UK Biobank Assessment Centre	100071	Verbal interview	100075	Medications	100075	UK Biobank Assessment Centre > Verbal interview > Medications	0.762855	1
850	4041	CAT-SIN	5072/608(5680)	-0.0986913	-0.187992	-0.00911123	0.0305209	LOGISTIC-BINARY	Gestational diabetes only		100000	UK Biobank Assessment Centre	100025	Touchscreen	100036	Health and medical history	100044	UK Biobank Assessment Centre > Touchscreen > Health and medical history > Medical conditions	0.762855	1
851	20111#4	CAT-MUL	252385/6037(258422)	0.0283451	0.00267033	0.0540498	0.0305774	LOGISTIC-BINARY	Illnesses of siblings		100000	UK Biobank Assessment Centre	100025	Touchscreen	100034	Family history	100034	UK Biobank Assessment Centre > Touchscreen > Family history	0.762855	1
852	20084#480	CAT-MUL	46636/883(47519)	0.0740898	0.0070246	0.141326	0.0305913	LOGISTIC-BINARY	Vitamin and/or mineral supplement use		100089	Online follow-up	100090	Diet by 24-hour recall	100112	Vitamin/mineral supplements yesterday	100112	Online follow-up > Diet by 24-hour recall > Vitamin/mineral supplements yesterday	0.762855	1
853	41230#5KJ	CAT-MUL	334023/945(334968)	0.0707528	0.00669596	0.134954	0.0306021	LOGISTIC-BINARY	PCT where patients GP was registered		100091	Health-related outcomes	2000	Hospital in-patient	2001	Admission and discharge	2021	Health-related outcomes > Hospital in-patient > Admission and discharge > Summary Information (admission and discharge)	0.762855	1
854	20004#1503	CAT-MUL	330525/4402(334927)	-0.0328448	-0.0626	-0.0030387	0.0306484	LOGISTIC-BINARY	Operation code		100000	UK Biobank Assessment Centre	100071	Verbal interview	100076	Operations	100076	UK Biobank Assessment Centre > Verbal interview > Operations	0.762855	1
855	4276	INTEGER	108903	0.0412427	0.00384674	0.0786387	0.03065	ORDERED-LOGISTIC	Number of triplets attempted (right)		100000	UK Biobank Assessment Centre	100006	Physical measures	100049	Hearing test	100049	UK Biobank Assessment Centre > Physical measures > Hearing test	0.762855	1
856	41202#N139	CAT-MUL	334888/80(334968)	0.244123	0.0232084	0.465874	0.0306785	LOGISTIC-BINARY	Diagnoses - main ICD10		100091	Health-related outcomes	2000	Hospital in-patient	2002	Diagnoses	2022	Health-related outcomes > Hospital in-patient > Diagnoses > Summary Information (diagnoses)	0.762855	1
857	41230#5G4	CAT-MUL	334756/212(334968)	-0.145905	-0.277194	-0.0127614	0.0306947	LOGISTIC-BINARY	PCT where patients GP was registered		100091	Health-related outcomes	2000	Hospital in-patient	2001	Admission and discharge	2021	Health-related outcomes > Hospital in-patient > Admission and discharge > Summary Information (admission and discharge)	0.762855	1
858	41204#E348	CAT-MUL	334955/13(334968)	-0.522929	-0.957308	-0.0185428	0.0307504	LOGISTIC-BINARY	Diagnoses - secondary ICD10		100091	Health-related outcomes	2000	Hospital in-patient	2002	Diagnoses	2022	Health-related outcomes > Hospital in-patient > Diagnoses > Summary Information (diagnoses)	0.763349	1
859	41210#G809	CAT-MUL	334949/19(334968)	-0.448425	-0.83019	-0.0234401	0.0308197	LOGISTIC-BINARY	Operative procedures - secondary OPCS		100091	Health-related outcomes	2000	Hospital in-patient	2005	Operations	2025	Health-related outcomes > Hospital in-patient > Operations > Summary Information (operations)	0.764179	1
860	41204#M2399	CAT-MUL	334958/10(334968)	0.702304	0.0710494	1.35686	0.0308905	LOGISTIC-BINARY	Diagnoses - secondary ICD10		100091	Health-related outcomes	2000	Hospital in-patient	2002	Diagnoses	2022	Health-related outcomes > Hospital in-patient > Diagnoses > Summary Information (diagnoses)	0.765042	1
861	41200#T278	CAT-MUL	334947/21(334968)	0.479464	0.0455169	0.918222	0.0309315	LOGISTIC-BINARY	Operative procedures - main OPCS		100091	Health-related outcomes	2000	Hospital in-patient	2005	Operations	2025	Health-related outcomes > Hospital in-patient > Operations > Summary Information (operations)	0.765168	1
862	41202#T887	CAT-MUL	334885/83(334968)	-0.229403	-0.434173	-0.0183152	0.031014	LOGISTIC-BINARY	Diagnoses - main ICD10		100091	Health-related outcomes	2000	Hospital in-patient	2002	Diagnoses	2022	Health-related outcomes > Hospital in-patient > Diagnoses > Summary Information (diagnoses)	0.765517	1
863	41204#X592	CAT-MUL	334942/26(334968)	0.428401	0.0401578	0.820079	0.0310815	LOGISTIC-BINARY	Diagnoses - secondary ICD10		100091	Health-related outcomes	2000	Hospital in-patient	2002	Diagnoses	2022	Health-related outcomes > Hospital in-patient > Diagnoses > Summary Information (diagnoses)	0.765517	1
864	41210#C151	CAT-MUL	334929/39(334968)	-0.3271	-0.614435	-0.022835	0.0310852	LOGISTIC-BINARY	Operative procedures - secondary OPCS		100091	Health-related outcomes	2000	Hospital in-patient	2005	Operations	2025	Health-related outcomes > Hospital in-patient > Operations > Summary Information (operations)	0.765517	1
865	41201#W318	CAT-MUL	334957/11(334968)	-0.559039	-1.02064	-0.0149192	0.0310941	LOGISTIC-BINARY	External causes		100091	Health-related outcomes	2000	Hospital in-patient	2002	Diagnoses	2022	Health-related outcomes > Hospital in-patient > Diagnoses > Summary Information (diagnoses)	0.765517	1
866	41200#J459	CAT-MUL	334920/48(334968)	0.314748	0.0291411	0.601778	0.0311968	LOGISTIC-BINARY	Operative procedures - main OPCS		100091	Health-related outcomes	2000	Hospital in-patient	2005	Operations	2025	Health-related outcomes > Hospital in-patient > Operations > Summary Information (operations)	0.765517	1
867	41229#5CN	CAT-MUL	334937/31(334968)	0.393216	0.0364524	0.752427	0.0312059	LOGISTIC-BINARY	PCT responsible for patient data		100091	Health-related outcomes	2000	Hospital in-patient	2001	Admission and discharge	2021	Health-related outcomes > Hospital in-patient > Admission and discharge > Summary Information (admission and discharge)	0.765517	1
868	20003#1141153236	CAT-MUL	334858/69(334927)	0.261596	0.0239982	0.500106	0.0312675	LOGISTIC-BINARY	Treatment/medication code		100000	UK Biobank Assessment Centre	100071	Verbal interview	100075	Medications	100075	UK Biobank Assessment Centre > Verbal interview > Medications	0.765517	1
869	41200#R172	CAT-MUL	333585/1383(334968)	0.0597502	0.00541409	0.114185	0.0312989	LOGISTIC-BINARY	Operative procedures - main OPCS		100091	Health-related outcomes	2000	Hospital in-patient	2005	Operations	2025	Health-related outcomes > Hospital in-patient > Operations > Summary Information (operations)	0.765517	1
870	41210#K504	CAT-MUL	334919/49(334968)	-0.293659	-0.553837	-0.0214384	0.0313082	LOGISTIC-BINARY	Operative procedures - secondary OPCS		100091	Health-related outcomes	2000	Hospital in-patient	2005	Operations	2025	Health-related outcomes > Hospital in-patient > Operations > Summary Information (operations)	0.765517	1
871	20003#1141146126	CAT-MUL	334908/19(334927)	-0.448127	-0.831929	-0.0228621	0.0313281	LOGISTIC-BINARY	Treatment/medication code		100000	UK Biobank Assessment Centre	100071	Verbal interview	100075	Medications	100075	UK Biobank Assessment Centre > Verbal interview > Medications	0.765517	1
872	41202#G472	CAT-MUL	334950/18(334968)	-0.458379	-0.848487	-0.0220118	0.0313409	LOGISTIC-BINARY	Diagnoses - main ICD10		100091	Health-related outcomes	2000	Hospital in-patient	2002	Diagnoses	2022	Health-related outcomes > Hospital in-patient > Diagnoses > Summary Information (diagnoses)	0.765517	1
873	41200#W081	CAT-MUL	334882/86(334968)	0.234416	0.0213738	0.448287	0.031416	LOGISTIC-BINARY	Operative procedures - main OPCS		100091	Health-related outcomes	2000	Hospital in-patient	2005	Operations	2025	Health-related outcomes > Hospital in-patient > Operations > Summary Information (operations)	0.765881	1
874	6138#1	CAT-MUL	225583/106283(331866)	0.00807745	0.000715962	0.0154401	0.0315221	LOGISTIC-BINARY	Qualifications		100000	UK Biobank Assessment Centre	100025	Touchscreen	100062	Sociodemographics	100063	UK Biobank Assessment Centre > Touchscreen > Sociodemographics > Education	0.765881	1
875	41204#E119	CAT-MUL	320727/14241(334968)	-0.0185431	-0.0354405	-0.00163216	0.0315535	LOGISTIC-BINARY	Diagnoses - secondary ICD10		100091	Health-related outcomes	2000	Hospital in-patient	2002	Diagnoses	2022	Health-related outcomes > Hospital in-patient > Diagnoses > Summary Information (diagnoses)	0.765881	1
876	20002#1351	CAT-MUL	329747/5180(334927)	-0.0302512	-0.0578102	-0.00265036	0.0315742	LOGISTIC-BINARY	Non-cancer illness code, self-reported		100000	UK Biobank Assessment Centre	100071	Verbal interview	100074	Medical conditions	100074	UK Biobank Assessment Centre > Verbal interview > Medical conditions	0.765881	1
877	41202#K439	CAT-MUL	332826/2142(334968)	0.0467466	0.00416451	0.0894035	0.0315819	LOGISTIC-BINARY	Diagnoses - main ICD10		100091	Health-related outcomes	2000	Hospital in-patient	2002	Diagnoses	2022	Health-related outcomes > Hospital in-patient > Diagnoses > Summary Information (diagnoses)	0.765881	1
878	41200#L843	CAT-MUL	334910/58(334968)	0.285328	0.0255729	0.546114	0.0316839	LOGISTIC-BINARY	Operative procedures - main OPCS		100091	Health-related outcomes	2000	Hospital in-patient	2005	Operations	2025	Health-related outcomes > Hospital in-patient > Operations > Summary Information (operations)	0.765881	1
879	41202#S5240	CAT-MUL	334937/31(334968)	0.39168	0.0351226	0.750809	0.0318091	LOGISTIC-BINARY	Diagnoses - main ICD10		100091	Health-related outcomes	2000	Hospital in-patient	2002	Diagnoses	2022	Health-related outcomes > Hospital in-patient > Diagnoses > Summary Information (diagnoses)	0.765881	1
880	41200#L332	CAT-MUL	334831/137(334968)	0.18491	0.0164143	0.353983	0.0318312	LOGISTIC-BINARY	Operative procedures - main OPCS		100091	Health-related outcomes	2000	Hospital in-patient	2005	Operations	2025	Health-related outcomes > Hospital in-patient > Operations > Summary Information (operations)	0.765881	1
881	41204#S0630	CAT-MUL	334929/39(334968)	0.347918	0.0309643	0.666815	0.0319222	LOGISTIC-BINARY	Diagnoses - secondary ICD10		100091	Health-related outcomes	2000	Hospital in-patient	2002	Diagnoses	2022	Health-related outcomes > Hospital in-patient > Diagnoses > Summary Information (diagnoses)	0.765881	1
882	100880	CAT-SIN	47519	-0.0216328	-0.0413975	-0.0018681	0.0319376	ORDERED-LOGISTIC	Dried fruit added to cereal		100089	Online follow-up	100090	Diet by 24-hour recall	100102	Cereal yesterday	100102	Online follow-up > Diet by 24-hour recall > Cereal yesterday	0.765881	1
883	20087#192	CAT-MUL	47423/96(47519)	-0.213099	-0.404962	-0.0161577	0.0320187	LOGISTIC-BINARY	Types of spread used on bread/crackers		100089	Online follow-up	100090	Diet by 24-hour recall	100101	Bread/pasta/rice yesterday	100101	Online follow-up > Diet by 24-hour recall > Bread/pasta/rice yesterday	0.765881	1
884	41202#O809	CAT-MUL	334647/321(334968)	0.121285	0.0105434	0.232241	0.0320224	LOGISTIC-BINARY	Diagnoses - main ICD10		100091	Health-related outcomes	2000	Hospital in-patient	2002	Diagnoses	2022	Health-related outcomes > Hospital in-patient > Diagnoses > Summary Information (diagnoses)	0.765881	1
885	41202#R441	CAT-MUL	334947/21(334968)	-0.42572	-0.792279	-0.0205353	0.0320619	LOGISTIC-BINARY	Diagnoses - main ICD10		100091	Health-related outcomes	2000	Hospital in-patient	2002	Diagnoses	2022	Health-related outcomes > Hospital in-patient > Diagnoses > Summary Information (diagnoses)	0.765881	1
886	41202#O810	CAT-MUL	334949/19(334968)	-0.45235	-0.841246	-0.021722	0.0321211	LOGISTIC-BINARY	Diagnoses - main ICD10		100091	Health-related outcomes	2000	Hospital in-patient	2002	Diagnoses	2022	Health-related outcomes > Hospital in-patient > Diagnoses > Summary Information (diagnoses)	0.765881	1
887	41200#C858	CAT-MUL	334920/48(334968)	0.313041	0.0274401	0.600098	0.0321353	LOGISTIC-BINARY	Operative procedures - main OPCS		100091	Health-related outcomes	2000	Hospital in-patient	2005	Operations	2025	Health-related outcomes > Hospital in-patient > Operations > Summary Information (operations)	0.765881	1
888	20003#1140862632	CAT-MUL	334913/14(334927)	-0.503624	-0.929499	-0.0168986	0.03214	LOGISTIC-BINARY	Treatment/medication code		100000	UK Biobank Assessment Centre	100071	Verbal interview	100075	Medications	100075	UK Biobank Assessment Centre > Verbal interview > Medications	0.765881	1
889	41203#6189	CAT-MUL	334955/13(334968)	0.60668	0.0556633	1.17164	0.0321588	LOGISTIC-BINARY	Diagnoses - main ICD9		100091	Health-related outcomes	2000	Hospital in-patient	2002	Diagnoses	2022	Health-related outcomes > Hospital in-patient > Diagnoses > Summary Information (diagnoses)	0.765881	1
890	20111#8	CAT-MUL	206812/53732(260544)	0.010485	0.000893078	0.02008	0.032184	LOGISTIC-BINARY	Illnesses of siblings		100000	UK Biobank Assessment Centre	100025	Touchscreen	100034	Family history	100034	UK Biobank Assessment Centre > Touchscreen > Family history	0.765881	1
891	41200#X721	CAT-MUL	334553/415(334968)	-0.103943	-0.198674	-0.00842665	0.0322869	LOGISTIC-BINARY	Operative procedures - main OPCS		100091	Health-related outcomes	2000	Hospital in-patient	2005	Operations	2025	Health-related outcomes > Hospital in-patient > Operations > Summary Information (operations)	0.765881	1
892	41202#S898	CAT-MUL	334943/25(334968)	-0.39507	-0.738405	-0.0206188	0.0323041	LOGISTIC-BINARY	Diagnoses - main ICD10		100091	Health-related outcomes	2000	Hospital in-patient	2002	Diagnoses	2022	Health-related outcomes > Hospital in-patient > Diagnoses > Summary Information (diagnoses)	0.765881	1
893	41201#X589	CAT-MUL	334923/45(334968)	0.323513	0.0279388	0.620493	0.0323335	LOGISTIC-BINARY	External causes		100091	Health-related outcomes	2000	Hospital in-patient	2002	Diagnoses	2022	Health-related outcomes > Hospital in-patient > Diagnoses > Summary Information (diagnoses)	0.765881	1
894	41201#V090	CAT-MUL	334953/15(334968)	0.563974	0.0501986	1.08742	0.032346	LOGISTIC-BINARY	External causes		100091	Health-related outcomes	2000	Hospital in-patient	2002	Diagnoses	2022	Health-related outcomes > Hospital in-patient > Diagnoses > Summary Information (diagnoses)	0.765881	1
895	41202#D630	CAT-MUL	334875/93(334968)	-0.215578	-0.410032	-0.0159047	0.0323817	LOGISTIC-BINARY	Diagnoses - main ICD10		100091	Health-related outcomes	2000	Hospital in-patient	2002	Diagnoses	2022	Health-related outcomes > Hospital in-patient > Diagnoses > Summary Information (diagnoses)	0.765881	1
896	41210#F381	CAT-MUL	334950/18(334968)	0.512343	0.0447721	0.986675	0.0324939	LOGISTIC-BINARY	Operative procedures - secondary OPCS		100091	Health-related outcomes	2000	Hospital in-patient	2005	Operations	2025	Health-related outcomes > Hospital in-patient > Operations > Summary Information (operations)	0.765881	1
897	23126	CONTINUOUS	328924	-0.00234049	-0.00448582	-0.000195165	0.0324952	LINEAR	Arm predicted mass (left)	YES	100000	UK Biobank Assessment Centre	100006	Physical measures	100008	Anthropometry	100009	UK Biobank Assessment Centre > Physical measures > Anthropometry > Impedance measures	0.765881	1
898	20003#1141153186	CAT-MUL	334891/36(334927)	-0.335272	-0.63133	-0.0202153	0.0325078	LOGISTIC-BINARY	Treatment/medication code		100000	UK Biobank Assessment Centre	100071	Verbal interview	100075	Medications	100075	UK Biobank Assessment Centre > Verbal interview > Medications	0.765881	1
899	41203#6981	CAT-MUL	334958/10(334968)	0.687657	0.0641645	1.33558	0.0325106	LOGISTIC-BINARY	Diagnoses - main ICD9		100091	Health-related outcomes	2000	Hospital in-patient	2002	Diagnoses	2022	Health-related outcomes > Hospital in-patient > Diagnoses > Summary Information (diagnoses)	0.765881	1
900	41202#K631	CAT-MUL	334825/143(334968)	-0.174831	-0.333412	-0.0132157	0.0325658	LOGISTIC-BINARY	Diagnoses - main ICD10		100091	Health-related outcomes	2000	Hospital in-patient	2002	Diagnoses	2022	Health-related outcomes > Hospital in-patient > Diagnoses > Summary Information (diagnoses)	0.765881	1
901	41202#M6634	CAT-MUL	334953/15(334968)	-0.491899	-0.910364	-0.0171109	0.0326247	LOGISTIC-BINARY	Diagnoses - main ICD10		100091	Health-related outcomes	2000	Hospital in-patient	2002	Diagnoses	2022	Health-related outcomes > Hospital in-patient > Diagnoses > Summary Information (diagnoses)	0.765881	1
902	6159#2	CAT-MUL	328396/6036(334432)	-0.0277155	-0.0531304	-0.00226475	0.0326925	LOGISTIC-BINARY	Pain type(s) experienced in last month		100000	UK Biobank Assessment Centre	100025	Touchscreen	100036	Health and medical history	100048	UK Biobank Assessment Centre > Touchscreen > Health and medical history > Pain	0.765881	1
903	41230#5HG	CAT-MUL	332805/2163(334968)	0.0464133	0.00384614	0.0890428	0.0327251	LOGISTIC-BINARY	PCT where patients GP was registered		100091	Health-related outcomes	2000	Hospital in-patient	2001	Admission and discharge	2021	Health-related outcomes > Hospital in-patient > Admission and discharge > Summary Information (admission and discharge)	0.765881	1
904	41202#M359	CAT-MUL	334942/26(334968)	-0.388356	-0.727401	-0.0199473	0.0327754	LOGISTIC-BINARY	Diagnoses - main ICD10		100091	Health-related outcomes	2000	Hospital in-patient	2002	Diagnoses	2022	Health-related outcomes > Hospital in-patient > Diagnoses > Summary Information (diagnoses)	0.765881	1
905	41202#I429	CAT-MUL	334889/79(334968)	0.242741	0.0203397	0.466047	0.0328127	LOGISTIC-BINARY	Diagnoses - main ICD10		100091	Health-related outcomes	2000	Hospital in-patient	2002	Diagnoses	2022	Health-related outcomes > Hospital in-patient > Diagnoses > Summary Information (diagnoses)	0.765881	1
906	41204#S0600	CAT-MUL	334950/18(334968)	0.511492	0.0436251	0.985776	0.0328252	LOGISTIC-BINARY	Diagnoses - secondary ICD10		100091	Health-related outcomes	2000	Hospital in-patient	2002	Diagnoses	2022	Health-related outcomes > Hospital in-patient > Diagnoses > Summary Information (diagnoses)	0.765881	1
907	41210#X369	CAT-MUL	334558/410(334968)	-0.104276	-0.199605	-0.008146	0.0328257	LOGISTIC-BINARY	Operative procedures - secondary OPCS		100091	Health-related outcomes	2000	Hospital in-patient	2005	Operations	2025	Health-related outcomes > Hospital in-patient > Operations > Summary Information (operations)	0.765881	1
908	25536	CONTINUOUS	6329	0.0259861	0.00211938	0.0498528	0.0328469	LINEAR	Weighted-mean MD in tract superior longitudinal fasciculus (left)		100000	UK Biobank Assessment Centre	100003	Imaging	100	Brain MRI	135	UK Biobank Assessment Centre > Imaging > Brain MRI > Diffusion brain MRI > dMRI weighted means	0.765881	1
909	41210#W311	CAT-MUL	334958/10(334968)	0.695608	0.0633903	1.3513	0.0328751	LOGISTIC-BINARY	Operative procedures - secondary OPCS		100091	Health-related outcomes	2000	Hospital in-patient	2005	Operations	2025	Health-related outcomes > Hospital in-patient > Operations > Summary Information (operations)	0.765881	1
910	20003#1140888512	CAT-MUL	334817/110(334927)	-0.197997	-0.377457	-0.0142964	0.0328981	LOGISTIC-BINARY	Treatment/medication code		100000	UK Biobank Assessment Centre	100071	Verbal interview	100075	Medications	100075	UK Biobank Assessment Centre > Verbal interview > Medications	0.765881	1
911	20003#1140925978	CAT-MUL	334787/140(334927)	-0.176447	-0.336786	-0.0130199	0.0329008	LOGISTIC-BINARY	Treatment/medication code		100000	UK Biobank Assessment Centre	100071	Verbal interview	100075	Medications	100075	UK Biobank Assessment Centre > Verbal interview > Medications	0.765881	1
912	3786	INTEGER	33978	0.0108013	0.000872145	0.0207305	0.0329978	LINEAR	Age asthma diagnosed		100000	UK Biobank Assessment Centre	100025	Touchscreen	100036	Health and medical history	100044	UK Biobank Assessment Centre > Touchscreen > Health and medical history > Medical conditions	0.765881	1
913	41204#E876	CAT-MUL	333920/1048(334968)	0.0662367	0.00541381	0.127198	0.0330229	LOGISTIC-BINARY	Diagnoses - secondary ICD10		100091	Health-related outcomes	2000	Hospital in-patient	2002	Diagnoses	2022	Health-related outcomes > Hospital in-patient > Diagnoses > Summary Information (diagnoses)	0.765881	1
914	40001#W190	CAT-MUL	334953/15(334968)	0.560605	0.0480726	1.08301	0.0330304	LOGISTIC-BINARY	Underlying (primary) cause of death: ICD10		100091	Health-related outcomes	100093	Death register	100093	Death register	100093	Health-related outcomes > Death register	0.765881	1
915	41202#G822	CAT-MUL	334936/32(334968)	-0.351888	-0.661865	-0.0189611	0.0330427	LOGISTIC-BINARY	Diagnoses - main ICD10		100091	Health-related outcomes	2000	Hospital in-patient	2002	Diagnoses	2022	Health-related outcomes > Hospital in-patient > Diagnoses > Summary Information (diagnoses)	0.765881	1
916	41202#Z719	CAT-MUL	334945/23(334968)	0.449464	0.0370688	0.865177	0.0330565	LOGISTIC-BINARY	Diagnoses - main ICD10		100091	Health-related outcomes	2000	Hospital in-patient	2002	Diagnoses	2022	Health-related outcomes > Hospital in-patient > Diagnoses > Summary Information (diagnoses)	0.765881	1
917	23241	CONTINUOUS	3705	-0.0291561	-0.0559666	-0.00234568	0.0330609	LINEAR	Trunk BMD (bone mineral density)		100000	UK Biobank Assessment Centre	100003	Imaging	103	DXA assessment	125	UK Biobank Assessment Centre > Imaging > DXA assessment > Bone size, mineral and density by DXA	0.765881	1
918	41202#M7712	CAT-MUL	334761/207(334968)	-0.145882	-0.279025	-0.0109099	0.0330933	LOGISTIC-BINARY	Diagnoses - main ICD10		100091	Health-related outcomes	2000	Hospital in-patient	2002	Diagnoses	2022	Health-related outcomes > Hospital in-patient > Diagnoses > Summary Information (diagnoses)	0.765881	1
919	41201#V498	CAT-MUL	334933/35(334968)	0.364774	0.0301192	0.701516	0.0331122	LOGISTIC-BINARY	External causes		100091	Health-related outcomes	2000	Hospital in-patient	2002	Diagnoses	2022	Health-related outcomes > Hospital in-patient > Diagnoses > Summary Information (diagnoses)	0.765881	1
920	41204#R522	CAT-MUL	334765/203(334968)	-0.147159	-0.281448	-0.0109552	0.0331205	LOGISTIC-BINARY	Diagnoses - secondary ICD10		100091	Health-related outcomes	2000	Hospital in-patient	2002	Diagnoses	2022	Health-related outcomes > Hospital in-patient > Diagnoses > Summary Information (diagnoses)	0.765881	1
921	41200#M611	CAT-MUL	333646/1322(334968)	-0.0586744	-0.112561	-0.00460121	0.0331517	LOGISTIC-BINARY	Operative procedures - main OPCS		100091	Health-related outcomes	2000	Hospital in-patient	2005	Operations	2025	Health-related outcomes > Hospital in-patient > Operations > Summary Information (operations)	0.765881	1
922	20003#1140910854	CAT-MUL	334917/10(334927)	0.697465	0.0617429	1.35552	0.0332283	LOGISTIC-BINARY	Treatment/medication code		100000	UK Biobank Assessment Centre	100071	Verbal interview	100075	Medications	100075	UK Biobank Assessment Centre > Verbal interview > Medications	0.765881	1
923	41200#E062	CAT-MUL	334845/123(334968)	0.193961	0.0157869	0.372766	0.0332405	LOGISTIC-BINARY	Operative procedures - main OPCS		100091	Health-related outcomes	2000	Hospital in-patient	2005	Operations	2025	Health-related outcomes > Hospital in-patient > Operations > Summary Information (operations)	0.765881	1
924	25727	CONTINUOUS	6329	0.025938	0.00206055	0.0498154	0.0332506	LINEAR	Weighted-mean ISOVF in tract superior thalamic radiation (left)		100000	UK Biobank Assessment Centre	100003	Imaging	100	Brain MRI	135	UK Biobank Assessment Centre > Imaging > Brain MRI > Diffusion brain MRI > dMRI weighted means	0.765881	1
925	41202#G560	CAT-MUL	327487/7481(334968)	-0.0248727	-0.0477646	-0.00195207	0.0333212	LOGISTIC-BINARY	Diagnoses - main ICD10		100091	Health-related outcomes	2000	Hospital in-patient	2002	Diagnoses	2022	Health-related outcomes > Hospital in-patient > Diagnoses > Summary Information (diagnoses)	0.765881	1
926	41210#A735	CAT-MUL	334676/292(334968)	-0.12291	-0.235502	-0.00910664	0.0334341	LOGISTIC-BINARY	Operative procedures - secondary OPCS		100091	Health-related outcomes	2000	Hospital in-patient	2005	Operations	2025	Health-related outcomes > Hospital in-patient > Operations > Summary Information (operations)	0.765881	1
927	41210#C841	CAT-MUL	334853/115(334968)	0.200134	0.0160545	0.384888	0.0334633	LOGISTIC-BINARY	Operative procedures - secondary OPCS		100091	Health-related outcomes	2000	Hospital in-patient	2005	Operations	2025	Health-related outcomes > Hospital in-patient > Operations > Summary Information (operations)	0.765881	1
928	4642	CAT-SIN	102285/5926(108211)	-0.0285466	-0.0548418	-0.00221825	0.033468	LOGISTIC-BINARY	Ever manic/hyper for 2 days		100000	UK Biobank Assessment Centre	100025	Touchscreen	100059	Psychosocial factors	100060	UK Biobank Assessment Centre > Touchscreen > Psychosocial factors > Mental health	0.765881	1
929	41203#4839	CAT-MUL	334953/15(334968)	-0.487697	-0.904611	-0.013807	0.0334788	LOGISTIC-BINARY	Diagnoses - main ICD9		100091	Health-related outcomes	2000	Hospital in-patient	2002	Diagnoses	2022	Health-related outcomes > Hospital in-patient > Diagnoses > Summary Information (diagnoses)	0.765881	1
930	41204#N320	CAT-MUL	334495/473(334968)	-0.0970094	-0.186107	-0.00728862	0.0335135	LOGISTIC-BINARY	Diagnoses - secondary ICD10		100091	Health-related outcomes	2000	Hospital in-patient	2002	Diagnoses	2022	Health-related outcomes > Hospital in-patient > Diagnoses > Summary Information (diagnoses)	0.765881	1
931	20002#1214	CAT-MUL	334461/466(334927)	-0.0977746	-0.187583	-0.00731759	0.0335517	LOGISTIC-BINARY	Non-cancer illness code, self-reported		100000	UK Biobank Assessment Centre	100071	Verbal interview	100074	Medical conditions	100074	UK Biobank Assessment Centre > Verbal interview > Medical conditions	0.765881	1
932	41204#H809	CAT-MUL	334933/35(334968)	0.3634	0.0291424	0.699771	0.0335839	LOGISTIC-BINARY	Diagnoses - secondary ICD10		100091	Health-related outcomes	2000	Hospital in-patient	2002	Diagnoses	2022	Health-related outcomes > Hospital in-patient > Diagnoses > Summary Information (diagnoses)	0.765881	1
933	5119	CONTINUOUS	69123	-0.00806178	-0.0154977	-0.000625859	0.033593	LINEAR	3mm cylindrical power (left)		100000	UK Biobank Assessment Centre	100006	Physical measures	100013	Eye measures	100014	UK Biobank Assessment Centre > Physical measures > Eye measures > Autorefraction	0.765881	1
934	41204#D432	CAT-MUL	334933/35(334968)	-0.33866	-0.639078	-0.0181666	0.0336045	LOGISTIC-BINARY	Diagnoses - secondary ICD10		100091	Health-related outcomes	2000	Hospital in-patient	2002	Diagnoses	2022	Health-related outcomes > Hospital in-patient > Diagnoses > Summary Information (diagnoses)	0.765881	1
935	20003#1140873476	CAT-MUL	334798/129(334927)	-0.182953	-0.349783	-0.0127373	0.0336289	LOGISTIC-BINARY	Treatment/medication code		100000	UK Biobank Assessment Centre	100071	Verbal interview	100075	Medications	100075	UK Biobank Assessment Centre > Verbal interview > Medications	0.765881	1
936	41210#Y069	CAT-MUL	334534/434(334968)	0.102612	0.00807489	0.197418	0.0336572	LOGISTIC-BINARY	Operative procedures - secondary OPCS		100091	Health-related outcomes	2000	Hospital in-patient	2005	Operations	2025	Health-related outcomes > Hospital in-patient > Operations > Summary Information (operations)	0.765881	1
937	25265	CONTINUOUS	6329	0.026588	0.0020281	0.0511479	0.0338581	LINEAR	Mean L2 in anterior limb of internal capsule on FA skeleton (left)		100000	UK Biobank Assessment Centre	100003	Imaging	100	Brain MRI	134	UK Biobank Assessment Centre > Imaging > Brain MRI > Diffusion brain MRI > dMRI skeleton	0.76963	1
938	41204#L292	CAT-MUL	334939/29(334968)	0.398815	0.0311751	0.768944	0.0339278	LOGISTIC-BINARY	Diagnoses - secondary ICD10		100091	Health-related outcomes	2000	Hospital in-patient	2002	Diagnoses	2022	Health-related outcomes > Hospital in-patient > Diagnoses > Summary Information (diagnoses)	0.770393	1
939	25728	CONTINUOUS	6329	0.0258931	0.00195373	0.0498324	0.0340174	LINEAR	Weighted-mean ISOVF in tract superior thalamic radiation (right)		100000	UK Biobank Assessment Centre	100003	Imaging	100	Brain MRI	135	UK Biobank Assessment Centre > Imaging > Brain MRI > Diffusion brain MRI > dMRI weighted means	0.771605	1
940	41210#Y354	CAT-MUL	334773/195(334968)	-0.149149	-0.285945	-0.0103468	0.0340584	LOGISTIC-BINARY	Operative procedures - secondary OPCS		100091	Health-related outcomes	2000	Hospital in-patient	2005	Operations	2025	Health-related outcomes > Hospital in-patient > Operations > Summary Information (operations)	0.771712	1
941	41210#Y986	CAT-MUL	334925/43(334968)	0.327416	0.0254382	0.631229	0.034102	LOGISTIC-BINARY	Operative procedures - secondary OPCS		100091	Health-related outcomes	2000	Hospital in-patient	2005	Operations	2025	Health-related outcomes > Hospital in-patient > Operations > Summary Information (operations)	0.77188	1
942	102070	CAT-SIN	47519	0.0485064	0.00361942	0.0933933	0.0341766	ORDERED-LOGISTIC	Scone intake		100089	Online follow-up	100090	Diet by 24-hour recall	100109	Soup/snacks/pastries yesterday	100109	Online follow-up > Diet by 24-hour recall > Soup/snacks/pastries yesterday	0.772497	1
943	41204#G568	CAT-MUL	334940/28(334968)	-0.371534	-0.699717	-0.0166763	0.0342816	LOGISTIC-BINARY	Diagnoses - secondary ICD10		100091	Health-related outcomes	2000	Hospital in-patient	2002	Diagnoses	2022	Health-related outcomes > Hospital in-patient > Diagnoses > Summary Information (diagnoses)	0.772497	1
944	41202#M7134	CAT-MUL	334950/18(334968)	0.508153	0.0397476	0.983456	0.0343102	LOGISTIC-BINARY	Diagnoses - main ICD10		100091	Health-related outcomes	2000	Hospital in-patient	2002	Diagnoses	2022	Health-related outcomes > Hospital in-patient > Diagnoses > Summary Information (diagnoses)	0.772497	1
945	41202#O688	CAT-MUL	334715/253(334968)	0.135104	0.0101502	0.260384	0.0343498	LOGISTIC-BINARY	Diagnoses - main ICD10		100091	Health-related outcomes	2000	Hospital in-patient	2002	Diagnoses	2022	Health-related outcomes > Hospital in-patient > Diagnoses > Summary Information (diagnoses)	0.772497	1
946	104190	CAT-SIN	47519	0.036891	0.0027163	0.0710657	0.0343682	ORDERED-LOGISTIC	Celery intake		100089	Online follow-up	100090	Diet by 24-hour recall	100103	Fruit/vegetables yesterday	100103	Online follow-up > Diet by 24-hour recall > Fruit/vegetables yesterday	0.772497	1
947	20004#1491	CAT-MUL	330448/4479(334927)	0.0318966	0.00235892	0.0614724	0.0344232	LOGISTIC-BINARY	Operation code		100000	UK Biobank Assessment Centre	100071	Verbal interview	100076	Operations	100076	UK Biobank Assessment Centre > Verbal interview > Operations	0.772497	1
948	41204#X479	CAT-MUL	334958/10(334968)	0.686647	0.0576526	1.34123	0.0344291	LOGISTIC-BINARY	Diagnoses - secondary ICD10		100091	Health-related outcomes	2000	Hospital in-patient	2002	Diagnoses	2022	Health-related outcomes > Hospital in-patient > Diagnoses > Summary Information (diagnoses)	0.772497	1
949	41202#N920	CAT-MUL	329873/5095(334968)	-0.0302859	-0.0583469	-0.00218724	0.0345185	LOGISTIC-BINARY	Diagnoses - main ICD10		100091	Health-related outcomes	2000	Hospital in-patient	2002	Diagnoses	2022	Health-related outcomes > Hospital in-patient > Diagnoses > Summary Information (diagnoses)	0.772497	1
950	25096	CONTINUOUS	6329	-0.0265821	-0.0512298	-0.00193434	0.0345385	LINEAR	Mean FA in superior longitudinal fasciculus on FA skeleton (right)		100000	UK Biobank Assessment Centre	100003	Imaging	100	Brain MRI	134	UK Biobank Assessment Centre > Imaging > Brain MRI > Diffusion brain MRI > dMRI skeleton	0.772497	1
951	41210#T391	CAT-MUL	334951/17(334968)	-0.462805	-0.863586	-0.0137435	0.0345624	LOGISTIC-BINARY	Operative procedures - secondary OPCS		100091	Health-related outcomes	2000	Hospital in-patient	2005	Operations	2025	Health-related outcomes > Hospital in-patient > Operations > Summary Information (operations)	0.772497	1
952	41204#V031	CAT-MUL	334723/245(334968)	0.136041	0.0100947	0.262392	0.0345914	LOGISTIC-BINARY	Diagnoses - secondary ICD10		100091	Health-related outcomes	2000	Hospital in-patient	2002	Diagnoses	2022	Health-related outcomes > Hospital in-patient > Diagnoses > Summary Information (diagnoses)	0.772497	1
953	25488	CONTINUOUS	6329	-0.0269231	-0.051896	-0.00195031	0.0346025	LINEAR	Weighted-mean FA in tract acoustic radiation (left)		100000	UK Biobank Assessment Centre	100003	Imaging	100	Brain MRI	135	UK Biobank Assessment Centre > Imaging > Brain MRI > Diffusion brain MRI > dMRI weighted means	0.772497	1
954	41229#5PE	CAT-MUL	334112/856(334968)	-0.0719022	-0.138434	-0.00504015	0.0346272	LOGISTIC-BINARY	PCT responsible for patient data		100091	Health-related outcomes	2000	Hospital in-patient	2001	Admission and discharge	2021	Health-related outcomes > Hospital in-patient > Admission and discharge > Summary Information (admission and discharge)	0.772497	1
955	41204#Z572	CAT-MUL	334732/236(334968)	-0.135685	-0.260794	-0.00913855	0.0346774	LOGISTIC-BINARY	Diagnoses - secondary ICD10		100091	Health-related outcomes	2000	Hospital in-patient	2002	Diagnoses	2022	Health-related outcomes > Hospital in-patient > Diagnoses > Summary Information (diagnoses)	0.772497	1
956	41200#L541	CAT-MUL	334702/266(334968)	-0.127753	-0.245585	-0.00861398	0.0346974	LOGISTIC-BINARY	Operative procedures - main OPCS		100091	Health-related outcomes	2000	Hospital in-patient	2005	Operations	2025	Health-related outcomes > Hospital in-patient > Operations > Summary Information (operations)	0.772497	1
957	40006#C437	CAT-MUL	334152/816(334968)	0.0743463	0.00541696	0.143449	0.0347608	LOGISTIC-BINARY	Type of cancer: ICD10		100091	Health-related outcomes	100092	Cancer register	100092	Cancer register	100092	Health-related outcomes > Cancer register	0.772497	1
958	25270	CONTINUOUS	6329	0.0250374	0.00179114	0.0482836	0.0347784	LINEAR	Mean L2 in anterior corona radiata on FA skeleton (right)		100000	UK Biobank Assessment Centre	100003	Imaging	100	Brain MRI	134	UK Biobank Assessment Centre > Imaging > Brain MRI > Diffusion brain MRI > dMRI skeleton	0.772497	1
959	25131	CONTINUOUS	6329	0.0252828	0.00180804	0.0487577	0.0347835	LINEAR	Mean MD in posterior corona radiata on FA skeleton (left)		100000	UK Biobank Assessment Centre	100003	Imaging	100	Brain MRI	134	UK Biobank Assessment Centre > Imaging > Brain MRI > Diffusion brain MRI > dMRI skeleton	0.772497	1
960	41203#8054	CAT-MUL	334955/13(334968)	0.600242	0.0450487	1.16555	0.0348586	LOGISTIC-BINARY	Diagnoses - main ICD9		100091	Health-related outcomes	2000	Hospital in-patient	2002	Diagnoses	2022	Health-related outcomes > Hospital in-patient > Diagnoses > Summary Information (diagnoses)	0.772497	1
961	41200#K581	CAT-MUL	334951/17(334968)	0.519287	0.0391951	1.00712	0.0349007	LOGISTIC-BINARY	Operative procedures - main OPCS		100091	Health-related outcomes	2000	Hospital in-patient	2005	Operations	2025	Health-related outcomes > Hospital in-patient > Operations > Summary Information (operations)	0.772497	1
962	41204#Q438	CAT-MUL	334937/31(334968)	0.383936	0.0283053	0.742267	0.0349044	LOGISTIC-BINARY	Diagnoses - secondary ICD10		100091	Health-related outcomes	2000	Hospital in-patient	2002	Diagnoses	2022	Health-related outcomes > Hospital in-patient > Diagnoses > Summary Information (diagnoses)	0.772497	1
963	41200#B353	CAT-MUL	334886/82(334968)	-0.22584	-0.432029	-0.0133896	0.0349272	LOGISTIC-BINARY	Operative procedures - main OPCS		100091	Health-related outcomes	2000	Hospital in-patient	2005	Operations	2025	Health-related outcomes > Hospital in-patient > Operations > Summary Information (operations)	0.772497	1
964	41229#5HG	CAT-MUL	333165/1803(334968)	0.0501515	0.00355836	0.0968173	0.0350289	LOGISTIC-BINARY	PCT responsible for patient data		100091	Health-related outcomes	2000	Hospital in-patient	2001	Admission and discharge	2021	Health-related outcomes > Hospital in-patient > Admission and discharge > Summary Information (admission and discharge)	0.773405	1
965	41204#E58	CAT-MUL	334958/10(334968)	0.685402	0.0544957	1.33936	0.0350956	LOGISTIC-BINARY	Diagnoses - secondary ICD10		100091	Health-related outcomes	2000	Hospital in-patient	2002	Diagnoses	2022	Health-related outcomes > Hospital in-patient > Diagnoses > Summary Information (diagnoses)	0.773405	1
966	25327	CONTINUOUS	6329	0.0256364	0.00179064	0.0494821	0.0351095	LINEAR	Mean L3 in sagittal stratum on FA skeleton (left)		100000	UK Biobank Assessment Centre	100003	Imaging	100	Brain MRI	134	UK Biobank Assessment Centre > Imaging > Brain MRI > Diffusion brain MRI > dMRI skeleton	0.773405	1
967	41200#J391	CAT-MUL	334954/14(334968)	-0.504323	-0.93872	-0.0101756	0.035183	LOGISTIC-BINARY	Operative procedures - main OPCS		100091	Health-related outcomes	2000	Hospital in-patient	2005	Operations	2025	Health-related outcomes > Hospital in-patient > Operations > Summary Information (operations)	0.773405	1
968	41210#Z393	CAT-MUL	334952/16(334968)	0.537203	0.0396281	1.04288	0.0351933	LOGISTIC-BINARY	Operative procedures - secondary OPCS		100091	Health-related outcomes	2000	Hospital in-patient	2005	Operations	2025	Health-related outcomes > Hospital in-patient > Operations > Summary Information (operations)	0.773405	1
969	25410	CONTINUOUS	6329	0.0266307	0.00184027	0.0514211	0.0352557	LINEAR	Mean OD in posterior limb of internal capsule on FA skeleton (right)		100000	UK Biobank Assessment Centre	100003	Imaging	100	Brain MRI	134	UK Biobank Assessment Centre > Imaging > Brain MRI > Diffusion brain MRI > dMRI skeleton	0.773405	1
970	103190	CAT-SIN	47511	-0.0454433	-0.0877522	-0.00313443	0.0352787	ORDERED-LOGISTIC	White fish intake		100089	Online follow-up	100090	Diet by 24-hour recall	100106	Meat/fish yesterday	100106	Online follow-up > Diet by 24-hour recall > Meat/fish yesterday	0.773405	1
971	41210#S524	CAT-MUL	334955/13(334968)	0.598613	0.0449908	1.16503	0.0352825	LOGISTIC-BINARY	Operative procedures - secondary OPCS		100091	Health-related outcomes	2000	Hospital in-patient	2005	Operations	2025	Health-related outcomes > Hospital in-patient > Operations > Summary Information (operations)	0.773405	1
972	41204#R634	CAT-MUL	331461/3507(334968)	-0.0356239	-0.0687757	-0.00240696	0.0353715	LOGISTIC-BINARY	Diagnoses - secondary ICD10		100091	Health-related outcomes	2000	Hospital in-patient	2002	Diagnoses	2022	Health-related outcomes > Hospital in-patient > Diagnoses > Summary Information (diagnoses)	0.773405	1
973	41200#X598	CAT-MUL	334873/95(334968)	0.217677	0.0152041	0.420845	0.0354757	LOGISTIC-BINARY	Operative procedures - main OPCS		100091	Health-related outcomes	2000	Hospital in-patient	2005	Operations	2025	Health-related outcomes > Hospital in-patient > Operations > Summary Information (operations)	0.773405	1
974	41200#H411	CAT-MUL	334955/13(334968)	-0.510721	-0.949756	-0.00583642	0.0354964	LOGISTIC-BINARY	Operative procedures - main OPCS		100091	Health-related outcomes	2000	Hospital in-patient	2005	Operations	2025	Health-related outcomes > Hospital in-patient > Operations > Summary Information (operations)	0.773405	1
975	41200#T252	CAT-MUL	334065/903(334968)	0.0703732	0.00485819	0.136046	0.0355043	LOGISTIC-BINARY	Operative procedures - main OPCS		100091	Health-related outcomes	2000	Hospital in-patient	2005	Operations	2025	Health-related outcomes > Hospital in-patient > Operations > Summary Information (operations)	0.773405	1
976	41203#3050	CAT-MUL	334953/15(334968)	-0.473507	-0.87998	-0.00536703	0.0355266	LOGISTIC-BINARY	Diagnoses - main ICD9		100091	Health-related outcomes	2000	Hospital in-patient	2002	Diagnoses	2022	Health-related outcomes > Hospital in-patient > Diagnoses > Summary Information (diagnoses)	0.773405	1
977	41210#U054	CAT-MUL	334761/207(334968)	-0.143902	-0.27704	-0.00894999	0.0355297	LOGISTIC-BINARY	Operative procedures - secondary OPCS		100091	Health-related outcomes	2000	Hospital in-patient	2005	Operations	2025	Health-related outcomes > Hospital in-patient > Operations > Summary Information (operations)	0.773405	1
978	41204#G824	CAT-MUL	334941/27(334968)	-0.37846	-0.71485	-0.014631	0.0355621	LOGISTIC-BINARY	Diagnoses - secondary ICD10		100091	Health-related outcomes	2000	Hospital in-patient	2002	Diagnoses	2022	Health-related outcomes > Hospital in-patient > Diagnoses > Summary Information (diagnoses)	0.773405	1
979	41204#M7960	CAT-MUL	334800/168(334968)	-0.159156	-0.306219	-0.0096862	0.0355847	LOGISTIC-BINARY	Diagnoses - secondary ICD10		100091	Health-related outcomes	2000	Hospital in-patient	2002	Diagnoses	2022	Health-related outcomes > Hospital in-patient > Diagnoses > Summary Information (diagnoses)	0.773405	1
980	41204#M6289	CAT-MUL	334933/35(334968)	0.360211	0.0251815	0.69733	0.0355891	LOGISTIC-BINARY	Diagnoses - secondary ICD10		100091	Health-related outcomes	2000	Hospital in-patient	2002	Diagnoses	2022	Health-related outcomes > Hospital in-patient > Diagnoses > Summary Information (diagnoses)	0.773405	1
981	12143	INTEGER	12144	-0.0161059	-0.031129	-0.00108289	0.0356219	LINEAR	Weight (pre-imaging)	YES	100000	UK Biobank Assessment Centre	100006	Physical measures	100008	Anthropometry	100010	UK Biobank Assessment Centre > Physical measures > Anthropometry > Body size measures	0.773405	1
982	41210#Y133	CAT-MUL	334792/176(334968)	-0.155491	-0.29931	-0.00939339	0.0357181	LOGISTIC-BINARY	Operative procedures - secondary OPCS		100091	Health-related outcomes	2000	Hospital in-patient	2005	Operations	2025	Health-related outcomes > Hospital in-patient > Operations > Summary Information (operations)	0.774705	1
983	41204#M792	CAT-MUL	334936/32(334968)	0.375374	0.0258461	0.727243	0.035789	LOGISTIC-BINARY	Diagnoses - secondary ICD10		100091	Health-related outcomes	2000	Hospital in-patient	2002	Diagnoses	2022	Health-related outcomes > Hospital in-patient > Diagnoses > Summary Information (diagnoses)	0.775452	1
984	41204#Z035	CAT-MUL	334389/579(334968)	-0.0865511	-0.167115	-0.00546947	0.0358758	LOGISTIC-BINARY	Diagnoses - secondary ICD10		100091	Health-related outcomes	2000	Hospital in-patient	2002	Diagnoses	2022	Health-related outcomes > Hospital in-patient > Diagnoses > Summary Information (diagnoses)	0.775921	1
985	41202#E538	CAT-MUL	334905/63(334968)	-0.254935	-0.487922	-0.0131076	0.0359319	LOGISTIC-BINARY	Diagnoses - main ICD10		100091	Health-related outcomes	2000	Hospital in-patient	2002	Diagnoses	2022	Health-related outcomes > Hospital in-patient > Diagnoses > Summary Information (diagnoses)	0.775921	1
986	41210#S708	CAT-MUL	334947/21(334968)	-0.421943	-0.793707	-0.0123628	0.0359899	LOGISTIC-BINARY	Operative procedures - secondary OPCS		100091	Health-related outcomes	2000	Hospital in-patient	2005	Operations	2025	Health-related outcomes > Hospital in-patient > Operations > Summary Information (operations)	0.775921	1
987	101260	CAT-SIN	47519	-0.0514353	-0.0995158	-0.00335486	0.03602	ORDERED-LOGISTIC	Oatcakes intake		100089	Online follow-up	100090	Diet by 24-hour recall	100101	Bread/pasta/rice yesterday	100101	Online follow-up > Diet by 24-hour recall > Bread/pasta/rice yesterday	0.775921	1
988	41229#5KL	CAT-MUL	332228/2740(334968)	-0.0401361	-0.077614	-0.0025739	0.0360318	LOGISTIC-BINARY	PCT responsible for patient data		100091	Health-related outcomes	2000	Hospital in-patient	2001	Admission and discharge	2021	Health-related outcomes > Hospital in-patient > Admission and discharge > Summary Information (admission and discharge)	0.775921	1
989	41200#E519	CAT-MUL	334867/101(334968)	-0.203184	-0.390474	-0.0112375	0.0360743	LOGISTIC-BINARY	Operative procedures - main OPCS		100091	Health-related outcomes	2000	Hospital in-patient	2005	Operations	2025	Health-related outcomes > Hospital in-patient > Operations > Summary Information (operations)	0.775921	1
990	41204#F418	CAT-MUL	334957/11(334968)	0.646323	0.0461401	1.26407	0.0362461	LOGISTIC-BINARY	Diagnoses - secondary ICD10		100091	Health-related outcomes	2000	Hospital in-patient	2002	Diagnoses	2022	Health-related outcomes > Hospital in-patient > Diagnoses > Summary Information (diagnoses)	0.775921	1
991	41246#1450	CAT-MUL	321051/82(321133)	0.23277	0.0153974	0.451015	0.0362734	LOGISTIC-BINARY	Treatment speciality of consultant (recoded)		100091	Health-related outcomes	2000	Hospital in-patient	2001	Admission and discharge	2021	Health-related outcomes > Hospital in-patient > Admission and discharge > Summary Information (admission and discharge)	0.775921	1
992	41204#G474	CAT-MUL	334940/28(334968)	-0.369654	-0.70028	-0.0130539	0.0363187	LOGISTIC-BINARY	Diagnoses - secondary ICD10		100091	Health-related outcomes	2000	Hospital in-patient	2002	Diagnoses	2022	Health-related outcomes > Hospital in-patient > Diagnoses > Summary Information (diagnoses)	0.775921	1
993	20004#1618	CAT-MUL	334851/76(334927)	0.242536	0.015894	0.470039	0.0363594	LOGISTIC-BINARY	Operation code		100000	UK Biobank Assessment Centre	100071	Verbal interview	100076	Operations	100076	UK Biobank Assessment Centre > Verbal interview > Operations	0.775921	1
994	41204#K238	CAT-MUL	334954/14(334968)	0.572349	0.0391204	1.11567	0.0363616	LOGISTIC-BINARY	Diagnoses - secondary ICD10		100091	Health-related outcomes	2000	Hospital in-patient	2002	Diagnoses	2022	Health-related outcomes > Hospital in-patient > Diagnoses > Summary Information (diagnoses)	0.775921	1
995	23244	INTEGER	3705	-0.0285902	-0.0553903	-0.00179013	0.0365455	LINEAR	Android bone mass		100000	UK Biobank Assessment Centre	100003	Imaging	103	DXA assessment	124	UK Biobank Assessment Centre > Imaging > DXA assessment > Body composition by DXA	0.775921	1
996	41210#P318	CAT-MUL	334948/20(334968)	0.476604	0.0312751	0.92676	0.0365518	LOGISTIC-BINARY	Operative procedures - secondary OPCS		100091	Health-related outcomes	2000	Hospital in-patient	2005	Operations	2025	Health-related outcomes > Hospital in-patient > Operations > Summary Information (operations)	0.775921	1
997	41202#M2334	CAT-MUL	334906/62(334968)	-0.255973	-0.490686	-0.0122819	0.0365946	LOGISTIC-BINARY	Diagnoses - main ICD10		100091	Health-related outcomes	2000	Hospital in-patient	2002	Diagnoses	2022	Health-related outcomes > Hospital in-patient > Diagnoses > Summary Information (diagnoses)	0.775921	1
998	20004#1516	CAT-MUL	334534/393(334927)	-0.104492	-0.202063	-0.00613969	0.0366399	LOGISTIC-BINARY	Operation code		100000	UK Biobank Assessment Centre	100071	Verbal interview	100076	Operations	100076	UK Biobank Assessment Centre > Verbal interview > Operations	0.775921	1
999	41210#R182	CAT-MUL	334943/25(334968)	-0.390225	-0.739108	-0.0123569	0.0366433	LOGISTIC-BINARY	Operative procedures - secondary OPCS		100091	Health-related outcomes	2000	Hospital in-patient	2005	Operations	2025	Health-related outcomes > Hospital in-patient > Operations > Summary Information (operations)	0.775921	1
1000	5923	INTEGER	793	0.0523085	0.00324727	0.10137	0.0366773	LINEAR	Age macular degeneration diagnosed		100000	UK Biobank Assessment Centre	100025	Touchscreen	100036	Health and medical history	100041	UK Biobank Assessment Centre > Touchscreen > Health and medical history > Eyesight	0.775921	1
1001	41200#H305	CAT-MUL	334955/13(334968)	0.592215	0.0399662	1.15665	0.0366787	LOGISTIC-BINARY	Operative procedures - main OPCS		100091	Health-related outcomes	2000	Hospital in-patient	2005	Operations	2025	Health-related outcomes > Hospital in-patient > Operations > Summary Information (operations)	0.775921	1
1002	41202#Z488	CAT-MUL	334610/358(334968)	0.111239	0.00705929	0.215738	0.0366969	LOGISTIC-BINARY	Diagnoses - main ICD10		100091	Health-related outcomes	2000	Hospital in-patient	2002	Diagnoses	2022	Health-related outcomes > Hospital in-patient > Diagnoses > Summary Information (diagnoses)	0.775921	1
1003	41210#X712	CAT-MUL	334916/52(334968)	-0.277142	-0.530418	-0.0123479	0.0367528	LOGISTIC-BINARY	Operative procedures - secondary OPCS		100091	Health-related outcomes	2000	Hospital in-patient	2005	Operations	2025	Health-related outcomes > Hospital in-patient > Operations > Summary Information (operations)	0.775921	1
1004	20004#1571	CAT-MUL	334799/128(334927)	-0.180389	-0.347691	-0.00963088	0.036757	LOGISTIC-BINARY	Operation code		100000	UK Biobank Assessment Centre	100071	Verbal interview	100076	Operations	100076	UK Biobank Assessment Centre > Verbal interview > Operations	0.775921	1
1005	41210#R158	CAT-MUL	334928/40(334968)	-0.315185	-0.601409	-0.0128914	0.0368295	LOGISTIC-BINARY	Operative procedures - secondary OPCS		100091	Health-related outcomes	2000	Hospital in-patient	2005	Operations	2025	Health-related outcomes > Hospital in-patient > Operations > Summary Information (operations)	0.775921	1
1006	41201#V234	CAT-MUL	334805/163(334968)	-0.16074	-0.310277	-0.00877001	0.0368539	LOGISTIC-BINARY	External causes		100091	Health-related outcomes	2000	Hospital in-patient	2002	Diagnoses	2022	Health-related outcomes > Hospital in-patient > Diagnoses > Summary Information (diagnoses)	0.775921	1
1007	25140	CONTINUOUS	6329	0.0265676	0.00162054	0.0515146	0.0368665	LINEAR	Mean MD in cingulum hippocampus on FA skeleton (right)		100000	UK Biobank Assessment Centre	100003	Imaging	100	Brain MRI	134	UK Biobank Assessment Centre > Imaging > Brain MRI > Diffusion brain MRI > dMRI skeleton	0.775921	1
1008	41202#Z121	CAT-MUL	331361/3607(334968)	0.0350346	0.00215983	0.0679562	0.0368697	LOGISTIC-BINARY	Diagnoses - main ICD10		100091	Health-related outcomes	2000	Hospital in-patient	2002	Diagnoses	2022	Health-related outcomes > Hospital in-patient > Diagnoses > Summary Information (diagnoses)	0.775921	1
1009	41200#U112	CAT-MUL	334733/235(334968)	-0.134065	-0.259124	-0.00745952	0.0369228	LOGISTIC-BINARY	Operative procedures - main OPCS		100091	Health-related outcomes	2000	Hospital in-patient	2005	Operations	2025	Health-related outcomes > Hospital in-patient > Operations > Summary Information (operations)	0.775921	1
1010	41204#M8567	CAT-MUL	334950/18(334968)	0.499976	0.0324349	0.974342	0.0369681	LOGISTIC-BINARY	Diagnoses - secondary ICD10		100091	Health-related outcomes	2000	Hospital in-patient	2002	Diagnoses	2022	Health-related outcomes > Hospital in-patient > Diagnoses > Summary Information (diagnoses)	0.775921	1
1011	20003#1141180598	CAT-MUL	334855/72(334927)	-0.237948	-0.457226	-0.0113697	0.0369812	LOGISTIC-BINARY	Treatment/medication code		100000	UK Biobank Assessment Centre	100071	Verbal interview	100075	Medications	100075	UK Biobank Assessment Centre > Verbal interview > Medications	0.775921	1
1012	41204#X999	CAT-MUL	334906/62(334968)	-0.25521	-0.489889	-0.0118236	0.0370072	LOGISTIC-BINARY	Diagnoses - secondary ICD10		100091	Health-related outcomes	2000	Hospital in-patient	2002	Diagnoses	2022	Health-related outcomes > Hospital in-patient > Diagnoses > Summary Information (diagnoses)	0.775921	1
1013	20090#357	CAT-MUL	47032/487(47519)	-0.0941415	-0.18229	-0.00539881	0.0370112	LOGISTIC-BINARY	Type of fat/oil used in cooking		100089	Online follow-up	100090	Diet by 24-hour recall	100110	Spreads/sauces/cooking oils yesterday	100110	Online follow-up > Diet by 24-hour recall > Spreads/sauces/cooking oils yesterday	0.775921	1
1014	41210#C031	CAT-MUL	334945/23(334968)	0.441141	0.0278913	0.858581	0.037074	LOGISTIC-BINARY	Operative procedures - secondary OPCS		100091	Health-related outcomes	2000	Hospital in-patient	2005	Operations	2025	Health-related outcomes > Hospital in-patient > Operations > Summary Information (operations)	0.775921	1
1015	20004#1097	CAT-MUL	334759/168(334927)	0.162321	0.0100243	0.315136	0.0370792	LOGISTIC-BINARY	Operation code		100000	UK Biobank Assessment Centre	100071	Verbal interview	100076	Operations	100076	UK Biobank Assessment Centre > Verbal interview > Operations	0.775921	1
1016	41202#C251	CAT-MUL	334939/29(334968)	-0.360799	-0.685238	-0.0113746	0.0371138	LOGISTIC-BINARY	Diagnoses - main ICD10		100091	Health-related outcomes	2000	Hospital in-patient	2002	Diagnoses	2022	Health-related outcomes > Hospital in-patient > Diagnoses > Summary Information (diagnoses)	0.775921	1
1017	25326	CONTINUOUS	6329	0.0255274	0.00152147	0.0495332	0.0371471	LINEAR	Mean L3 in sagittal stratum on FA skeleton (right)		100000	UK Biobank Assessment Centre	100003	Imaging	100	Brain MRI	134	UK Biobank Assessment Centre > Imaging > Brain MRI > Diffusion brain MRI > dMRI skeleton	0.775921	1
1018	41200#P031	CAT-MUL	334941/27(334968)	0.40732	0.0252011	0.792183	0.0371654	LOGISTIC-BINARY	Operative procedures - main OPCS		100091	Health-related outcomes	2000	Hospital in-patient	2005	Operations	2025	Health-related outcomes > Hospital in-patient > Operations > Summary Information (operations)	0.775921	1
1019	41210#H412	CAT-MUL	334901/67(334968)	0.257342	0.0157755	0.499882	0.0372062	LOGISTIC-BINARY	Operative procedures - secondary OPCS		100091	Health-related outcomes	2000	Hospital in-patient	2005	Operations	2025	Health-related outcomes > Hospital in-patient > Operations > Summary Information (operations)	0.775921	1
1020	41200#W748	CAT-MUL	334948/20(334968)	0.473065	0.0294432	0.921708	0.0372633	LOGISTIC-BINARY	Operative procedures - main OPCS		100091	Health-related outcomes	2000	Hospital in-patient	2005	Operations	2025	Health-related outcomes > Hospital in-patient > Operations > Summary Information (operations)	0.775921	1
1021	41204#E878	CAT-MUL	334895/73(334968)	0.2461	0.0149775	0.478127	0.0372865	LOGISTIC-BINARY	Diagnoses - secondary ICD10		100091	Health-related outcomes	2000	Hospital in-patient	2002	Diagnoses	2022	Health-related outcomes > Hospital in-patient > Diagnoses > Summary Information (diagnoses)	0.775921	1
1022	1618	CAT-SIN	54639/116688(171327)	-0.0111905	-0.0217252	-0.000658319	0.0373196	LOGISTIC-BINARY	Alcohol usually taken with meals		100000	UK Biobank Assessment Centre	100025	Touchscreen	100050	Lifestyle and environment	100051	UK Biobank Assessment Centre > Touchscreen > Lifestyle and environment > Alcohol	0.775921	1
1023	20003#1140880072	CAT-MUL	334841/86(334927)	-0.217763	-0.419374	-0.0103827	0.037322	LOGISTIC-BINARY	Treatment/medication code		100000	UK Biobank Assessment Centre	100071	Verbal interview	100075	Medications	100075	UK Biobank Assessment Centre > Verbal interview > Medications	0.775921	1
1024	41201#Y838	CAT-MUL	330862/4106(334968)	0.0327745	0.00193971	0.063651	0.0373595	LOGISTIC-BINARY	External causes		100091	Health-related outcomes	2000	Hospital in-patient	2002	Diagnoses	2022	Health-related outcomes > Hospital in-patient > Diagnoses > Summary Information (diagnoses)	0.775921	1
1025	41205#2780	CAT-MUL	334924/44(334968)	-0.297584	-0.568762	-0.0113966	0.037363	LOGISTIC-BINARY	Diagnoses - secondary ICD9		100091	Health-related outcomes	2000	Hospital in-patient	2002	Diagnoses	2022	Health-related outcomes > Hospital in-patient > Diagnoses > Summary Information (diagnoses)	0.775921	1
1026	25176	CONTINUOUS	6329	-0.025562	-0.0496336	-0.00149044	0.0374084	LINEAR	Mean MO in superior corona radiata on FA skeleton (right)		100000	UK Biobank Assessment Centre	100003	Imaging	100	Brain MRI	134	UK Biobank Assessment Centre > Imaging > Brain MRI > Diffusion brain MRI > dMRI skeleton	0.775921	1
1027	20002#1197	CAT-MUL	332256/2671(334927)	-0.040352	-0.078307	-0.00230869	0.0374135	LOGISTIC-BINARY	Non-cancer illness code, self-reported		100000	UK Biobank Assessment Centre	100071	Verbal interview	100074	Medical conditions	100074	UK Biobank Assessment Centre > Verbal interview > Medical conditions	0.775921	1
1028	41230#5KQ	CAT-MUL	334753/215(334968)	0.143203	0.00855684	0.278344	0.0375009	LOGISTIC-BINARY	PCT where patients GP was registered		100091	Health-related outcomes	2000	Hospital in-patient	2001	Admission and discharge	2021	Health-related outcomes > Hospital in-patient > Admission and discharge > Summary Information (admission and discharge)	0.776427	1
1029	41202#S0640	CAT-MUL	334930/38(334968)	0.341557	0.0204799	0.66443	0.0375483	LOGISTIC-BINARY	Diagnoses - main ICD10		100091	Health-related outcomes	2000	Hospital in-patient	2002	Diagnoses	2022	Health-related outcomes > Hospital in-patient > Diagnoses > Summary Information (diagnoses)	0.776427	1
1030	41210#Z159	CAT-MUL	334618/350(334968)	0.112144	0.0066269	0.218007	0.0375987	LOGISTIC-BINARY	Operative procedures - secondary OPCS		100091	Health-related outcomes	2000	Hospital in-patient	2005	Operations	2025	Health-related outcomes > Hospital in-patient > Operations > Summary Information (operations)	0.776427	1
1031	41202#H113	CAT-MUL	334940/28(334968)	0.398008	0.0239031	0.775159	0.0376651	LOGISTIC-BINARY	Diagnoses - main ICD10		100091	Health-related outcomes	2000	Hospital in-patient	2002	Diagnoses	2022	Health-related outcomes > Hospital in-patient > Diagnoses > Summary Information (diagnoses)	0.776427	1
1032	20003#1141151016	CAT-MUL	334662/265(334927)	-0.12594	-0.243974	-0.00656784	0.0376986	LOGISTIC-BINARY	Treatment/medication code		100000	UK Biobank Assessment Centre	100071	Verbal interview	100075	Medications	100075	UK Biobank Assessment Centre > Verbal interview > Medications	0.776427	1
1033	41230#5F9	CAT-MUL	334454/514(334968)	0.0922696	0.00535569	0.179409	0.0377175	LOGISTIC-BINARY	PCT where patients GP was registered		100091	Health-related outcomes	2000	Hospital in-patient	2001	Admission and discharge	2021	Health-related outcomes > Hospital in-patient > Admission and discharge > Summary Information (admission and discharge)	0.776427	1
1034	41200#T302	CAT-MUL	334916/52(334968)	-0.276227	-0.530078	-0.0109409	0.0378068	LOGISTIC-BINARY	Operative procedures - main OPCS		100091	Health-related outcomes	2000	Hospital in-patient	2005	Operations	2025	Health-related outcomes > Hospital in-patient > Operations > Summary Information (operations)	0.776427	1
1035	41202#I868	CAT-MUL	334939/29(334968)	0.389633	0.0228343	0.759	0.0378427	LOGISTIC-BINARY	Diagnoses - main ICD10		100091	Health-related outcomes	2000	Hospital in-patient	2002	Diagnoses	2022	Health-related outcomes > Hospital in-patient > Diagnoses > Summary Information (diagnoses)	0.776427	1
1036	20094#4	CAT-MUL	46812/707(47519)	-0.0781132	-0.151647	-0.00420803	0.0378543	LOGISTIC-BINARY	Type of bread roll eaten		100089	Online follow-up	100090	Diet by 24-hour recall	100101	Bread/pasta/rice yesterday	100101	Online follow-up > Diet by 24-hour recall > Bread/pasta/rice yesterday	0.776427	1
1037	41210#M335	CAT-MUL	334933/35(334968)	0.355597	0.0209834	0.692571	0.037867	LOGISTIC-BINARY	Operative procedures - secondary OPCS		100091	Health-related outcomes	2000	Hospital in-patient	2005	Operations	2025	Health-related outcomes > Hospital in-patient > Operations > Summary Information (operations)	0.776427	1
1038	41204#G405	CAT-MUL	334951/17(334968)	-0.451068	-0.847389	-0.00440803	0.0379259	LOGISTIC-BINARY	Diagnoses - secondary ICD10		100091	Health-related outcomes	2000	Hospital in-patient	2002	Diagnoses	2022	Health-related outcomes > Hospital in-patient > Diagnoses > Summary Information (diagnoses)	0.776427	1
1039	41201#X508	CAT-MUL	334896/72(334968)	0.246993	0.0141929	0.48064	0.0379492	LOGISTIC-BINARY	External causes		100091	Health-related outcomes	2000	Hospital in-patient	2002	Diagnoses	2022	Health-related outcomes > Hospital in-patient > Diagnoses > Summary Information (diagnoses)	0.776427	1
1040	41210#Z572	CAT-MUL	334906/62(334968)	0.266643	0.0154716	0.51898	0.0379579	LOGISTIC-BINARY	Operative procedures - secondary OPCS		100091	Health-related outcomes	2000	Hospital in-patient	2005	Operations	2025	Health-related outcomes > Hospital in-patient > Operations > Summary Information (operations)	0.776427	1
1041	77	CONTINUOUS	28873	-0.0119639	-0.0232631	-0.000664741	0.0379623	LINEAR	Heel bone ultrasound T-score, manual entry		100000	UK Biobank Assessment Centre	100006	Physical measures	100018	Bone-densitometry of heel	100018	UK Biobank Assessment Centre > Physical measures > Bone-densitometry of heel	0.776427	1
1042	23227	CONTINUOUS	3117	-0.0259073	-0.0503866	-0.00142798	0.0380589	LINEAR	Leg BMD (bone mineral density) (left)		100000	UK Biobank Assessment Centre	100003	Imaging	103	DXA assessment	125	UK Biobank Assessment Centre > Imaging > DXA assessment > Bone size, mineral and density by DXA	0.776427	1
1043	25269	CONTINUOUS	6329	0.0260779	0.00143255	0.0507233	0.038093	LINEAR	Mean L2 in retrolenticular part of internal capsule on FA skeleton (left)		100000	UK Biobank Assessment Centre	100003	Imaging	100	Brain MRI	134	UK Biobank Assessment Centre > Imaging > Brain MRI > Diffusion brain MRI > dMRI skeleton	0.776427	1
1044	41201#X400	CAT-MUL	334895/73(334968)	-0.235062	-0.453121	-0.0099758	0.0381438	LOGISTIC-BINARY	External causes		100091	Health-related outcomes	2000	Hospital in-patient	2002	Diagnoses	2022	Health-related outcomes > Hospital in-patient > Diagnoses > Summary Information (diagnoses)	0.776427	1
1045	41200#W888	CAT-MUL	334918/50(334968)	-0.280542	-0.538607	-0.0104356	0.038157	LOGISTIC-BINARY	Operative procedures - main OPCS		100091	Health-related outcomes	2000	Hospital in-patient	2005	Operations	2025	Health-related outcomes > Hospital in-patient > Operations > Summary Information (operations)	0.776427	1
1046	41204#Z922	CAT-MUL	322632/12336(334968)	-0.0191667	-0.0372824	-0.00103528	0.0381938	LOGISTIC-BINARY	Diagnoses - secondary ICD10		100091	Health-related outcomes	2000	Hospital in-patient	2002	Diagnoses	2022	Health-related outcomes > Hospital in-patient > Diagnoses > Summary Information (diagnoses)	0.776427	1
1047	20002#1200	CAT-MUL	334704/223(334927)	0.13984	0.00785661	0.272265	0.0382052	LOGISTIC-BINARY	Non-cancer illness code, self-reported		100000	UK Biobank Assessment Centre	100071	Verbal interview	100074	Medical conditions	100074	UK Biobank Assessment Centre > Verbal interview > Medical conditions	0.776427	1
1048	41210#C868	CAT-MUL	334958/10(334968)	0.672827	0.0429313	1.32535	0.0382054	LOGISTIC-BINARY	Operative procedures - secondary OPCS		100091	Health-related outcomes	2000	Hospital in-patient	2005	Operations	2025	Health-related outcomes > Hospital in-patient > Operations > Summary Information (operations)	0.776427	1
1049	20021	CONTINUOUS	106005	0.00618553	0.000333144	0.0120379	0.0383092	LINEAR	Speech-reception-threshold (SRT) estimate (right)		100000	UK Biobank Assessment Centre	100006	Physical measures	100049	Hearing test	100049	UK Biobank Assessment Centre > Physical measures > Hearing test	0.776427	1
1050	41230#5LY	CAT-MUL	334940/28(334968)	0.396479	0.0221233	0.77319	0.0383306	LOGISTIC-BINARY	PCT where patients GP was registered		100091	Health-related outcomes	2000	Hospital in-patient	2001	Admission and discharge	2021	Health-related outcomes > Hospital in-patient > Admission and discharge > Summary Information (admission and discharge)	0.776427	1
1051	41202#T840	CAT-MUL	333600/1368(334968)	0.0563035	0.00305572	0.109665	0.0384444	LOGISTIC-BINARY	Diagnoses - main ICD10		100091	Health-related outcomes	2000	Hospital in-patient	2002	Diagnoses	2022	Health-related outcomes > Hospital in-patient > Diagnoses > Summary Information (diagnoses)	0.776427	1
1052	41210#Z846	CAT-MUL	327840/7128(334968)	-0.024744	-0.0481613	-0.00129698	0.0384724	LOGISTIC-BINARY	Operative procedures - secondary OPCS		100091	Health-related outcomes	2000	Hospital in-patient	2005	Operations	2025	Health-related outcomes > Hospital in-patient > Operations > Summary Information (operations)	0.776427	1
1053	20002#1567	CAT-MUL	334504/423(334927)	0.101285	0.00552791	0.197328	0.0384863	LOGISTIC-BINARY	Non-cancer illness code, self-reported		100000	UK Biobank Assessment Centre	100071	Verbal interview	100074	Medical conditions	100074	UK Biobank Assessment Centre > Verbal interview > Medical conditions	0.776427	1
1054	41200#T242	CAT-MUL	333989/979(334968)	0.0666262	0.00360664	0.129792	0.0384938	LOGISTIC-BINARY	Operative procedures - main OPCS		100091	Health-related outcomes	2000	Hospital in-patient	2005	Operations	2025	Health-related outcomes > Hospital in-patient > Operations > Summary Information (operations)	0.776427	1
1055	41200#T963	CAT-MUL	334947/21(334968)	0.45927	0.025694	0.897379	0.038538	LOGISTIC-BINARY	Operative procedures - main OPCS		100091	Health-related outcomes	2000	Hospital in-patient	2005	Operations	2025	Health-related outcomes > Hospital in-patient > Operations > Summary Information (operations)	0.776427	1
1056	41202#M8405	CAT-MUL	334953/15(334968)	-0.476355	-0.893359	-0.00098168	0.038539	LOGISTIC-BINARY	Diagnoses - main ICD10		100091	Health-related outcomes	2000	Hospital in-patient	2002	Diagnoses	2022	Health-related outcomes > Hospital in-patient > Diagnoses > Summary Information (diagnoses)	0.776427	1
1057	25128	CONTINUOUS	6329	0.024693	0.00130216	0.0480838	0.0385425	LINEAR	Mean MD in superior corona radiata on FA skeleton (right)		100000	UK Biobank Assessment Centre	100003	Imaging	100	Brain MRI	134	UK Biobank Assessment Centre > Imaging > Brain MRI > Diffusion brain MRI > dMRI skeleton	0.776427	1
1058	41210#X658	CAT-MUL	334938/30(334968)	-0.354674	-0.677003	-0.00948588	0.038568	LOGISTIC-BINARY	Operative procedures - secondary OPCS		100091	Health-related outcomes	2000	Hospital in-patient	2005	Operations	2025	Health-related outcomes > Hospital in-patient > Operations > Summary Information (operations)	0.776427	1
1059	41204#C793	CAT-MUL	334479/489(334968)	0.0940956	0.00504676	0.183405	0.0386549	LOGISTIC-BINARY	Diagnoses - secondary ICD10		100091	Health-related outcomes	2000	Hospital in-patient	2002	Diagnoses	2022	Health-related outcomes > Hospital in-patient > Diagnoses > Summary Information (diagnoses)	0.777185	1
1060	20002#1279	CAT-MUL	334439/488(334927)	0.0941831	0.00504277	0.183575	0.0386786	LOGISTIC-BINARY	Non-cancer illness code, self-reported		100000	UK Biobank Assessment Centre	100071	Verbal interview	100074	Medical conditions	100074	UK Biobank Assessment Centre > Verbal interview > Medical conditions	0.777185	1
1061	40002#T819	CAT-MUL	334946/22(334968)	-0.407842	-0.774055	-0.00718682	0.0387552	LOGISTIC-BINARY	Contributory (secondary) causes of death: ICD10		100091	Health-related outcomes	100093	Death register	100093	Death register	100093	Health-related outcomes > Death register	0.777775	1
1062	20003#1140862560	CAT-MUL	334881/46(334927)	-0.290287	-0.557777	-0.00949875	0.0388418	LOGISTIC-BINARY	Treatment/medication code		100000	UK Biobank Assessment Centre	100071	Verbal interview	100075	Medications	100075	UK Biobank Assessment Centre > Verbal interview > Medications	0.777775	1
1063	20003#1140856342	CAT-MUL	334667/260(334927)	0.129097	0.00683233	0.251745	0.038856	LOGISTIC-BINARY	Treatment/medication code		100000	UK Biobank Assessment Centre	100071	Verbal interview	100075	Medications	100075	UK Biobank Assessment Centre > Verbal interview > Medications	0.777775	1
1064	41202#S2220	CAT-MUL	334867/101(334968)	0.207683	0.0110431	0.405084	0.0388963	LOGISTIC-BINARY	Diagnoses - main ICD10		100091	Health-related outcomes	2000	Hospital in-patient	2002	Diagnoses	2022	Health-related outcomes > Hospital in-patient > Diagnoses > Summary Information (diagnoses)	0.777775	1
1065	25129	CONTINUOUS	6329	0.0245011	0.00124049	0.0477618	0.0389746	LINEAR	Mean MD in superior corona radiata on FA skeleton (left)		100000	UK Biobank Assessment Centre	100003	Imaging	100	Brain MRI	134	UK Biobank Assessment Centre > Imaging > Brain MRI > Diffusion brain MRI > dMRI skeleton	0.777775	1
1066	20003#1140863286	CAT-MUL	334897/30(334927)	0.381295	0.0200074	0.744909	0.0390564	LOGISTIC-BINARY	Treatment/medication code		100000	UK Biobank Assessment Centre	100071	Verbal interview	100075	Medications	100075	UK Biobank Assessment Centre > Verbal interview > Medications	0.777775	1
1067	41205#5698	CAT-MUL	334956/12(334968)	-0.512252	-0.9557	0.00798282	0.0390862	LOGISTIC-BINARY	Diagnoses - secondary ICD9		100091	Health-related outcomes	2000	Hospital in-patient	2002	Diagnoses	2022	Health-related outcomes > Hospital in-patient > Diagnoses > Summary Information (diagnoses)	0.777775	1
1068	41210#M478	CAT-MUL	334829/139(334968)	0.176466	0.00914931	0.344354	0.0391181	LOGISTIC-BINARY	Operative procedures - secondary OPCS		100091	Health-related outcomes	2000	Hospital in-patient	2005	Operations	2025	Health-related outcomes > Hospital in-patient > Operations > Summary Information (operations)	0.777775	1
1069	41203#4139	CAT-MUL	334865/103(334968)	-0.197576	-0.382804	-0.00801366	0.0391415	LOGISTIC-BINARY	Diagnoses - main ICD9		100091	Health-related outcomes	2000	Hospital in-patient	2002	Diagnoses	2022	Health-related outcomes > Hospital in-patient > Diagnoses > Summary Information (diagnoses)	0.777775	1
1070	41210#M308	CAT-MUL	334934/34(334968)	-0.333741	-0.639447	-0.00874111	0.0391678	LOGISTIC-BINARY	Operative procedures - secondary OPCS		100091	Health-related outcomes	2000	Hospital in-patient	2005	Operations	2025	Health-related outcomes > Hospital in-patient > Operations > Summary Information (operations)	0.777775	1
1071	41210#Z492	CAT-MUL	333939/1029(334968)	0.0646385	0.00326317	0.126153	0.0392409	LOGISTIC-BINARY	Operative procedures - secondary OPCS		100091	Health-related outcomes	2000	Hospital in-patient	2005	Operations	2025	Health-related outcomes > Hospital in-patient > Operations > Summary Information (operations)	0.777775	1
1072	40011#8270	CAT-MUL	334949/19(334968)	-0.432253	-0.818463	-0.00406698	0.0392864	LOGISTIC-BINARY	Histology of cancer tumour		100091	Health-related outcomes	100092	Cancer register	100092	Cancer register	100092	Health-related outcomes > Cancer register	0.777775	1
1073	41204#Z578	CAT-MUL	334950/18(334968)	-0.441783	-0.835718	-0.00318456	0.0394062	LOGISTIC-BINARY	Diagnoses - secondary ICD10		100091	Health-related outcomes	2000	Hospital in-patient	2002	Diagnoses	2022	Health-related outcomes > Hospital in-patient > Diagnoses > Summary Information (diagnoses)	0.777775	1
1074	41203#5641	CAT-MUL	334920/48(334968)	-0.282919	-0.544443	-0.00836424	0.0395168	LOGISTIC-BINARY	Diagnoses - main ICD9		100091	Health-related outcomes	2000	Hospital in-patient	2002	Diagnoses	2022	Health-related outcomes > Hospital in-patient > Diagnoses > Summary Information (diagnoses)	0.777775	1
1075	41204#R401	CAT-MUL	334955/13(334968)	0.581512	0.0317962	1.14457	0.0395265	LOGISTIC-BINARY	Diagnoses - secondary ICD10		100091	Health-related outcomes	2000	Hospital in-patient	2002	Diagnoses	2022	Health-related outcomes > Hospital in-patient > Diagnoses > Summary Information (diagnoses)	0.777775	1
1076	41202#C66	CAT-MUL	334905/63(334968)	-0.249929	-0.482813	-0.00841179	0.0395404	LOGISTIC-BINARY	Diagnoses - main ICD10		100091	Health-related outcomes	2000	Hospital in-patient	2002	Diagnoses	2022	Health-related outcomes > Hospital in-patient > Diagnoses > Summary Information (diagnoses)	0.777775	1
1077	20003#1140884600	CAT-MUL	326656/8271(334927)	-0.0229748	-0.0448372	-0.00108751	0.0395419	LOGISTIC-BINARY	Treatment/medication code		100000	UK Biobank Assessment Centre	100071	Verbal interview	100075	Medications	100075	UK Biobank Assessment Centre > Verbal interview > Medications	0.777775	1
1078	25475	CONTINUOUS	6329	0.0262697	0.00125784	0.0512815	0.0395424	LINEAR	Mean ISOVF in cingulum cingulate gyrus on FA skeleton (left)		100000	UK Biobank Assessment Centre	100003	Imaging	100	Brain MRI	134	UK Biobank Assessment Centre > Imaging > Brain MRI > Diffusion brain MRI > dMRI skeleton	0.777775	1
1079	1289	INTEGER	325305	-0.00687474	-0.0134206	-0.000328843	0.0395465	ORDERED-LOGISTIC	Cooked vegetable intake		100000	UK Biobank Assessment Centre	100025	Touchscreen	100050	Lifestyle and environment	100052	UK Biobank Assessment Centre > Touchscreen > Lifestyle and environment > Diet	0.777775	1
1080	25590	CONTINUOUS	6329	0.0252901	0.00120976	0.0493704	0.039552	LINEAR	Weighted-mean L1 in tract superior longitudinal fasciculus (left)		100000	UK Biobank Assessment Centre	100003	Imaging	100	Brain MRI	135	UK Biobank Assessment Centre > Imaging > Brain MRI > Diffusion brain MRI > dMRI weighted means	0.777775	1
1081	41200#R322	CAT-MUL	334957/11(334968)	0.631583	0.0336922	1.24511	0.039559	LOGISTIC-BINARY	Operative procedures - main OPCS		100091	Health-related outcomes	2000	Hospital in-patient	2005	Operations	2025	Health-related outcomes > Hospital in-patient > Operations > Summary Information (operations)	0.777775	1
1082	41204#F429	CAT-MUL	334882/86(334968)	0.224437	0.011093	0.438573	0.0396526	LOGISTIC-BINARY	Diagnoses - secondary ICD10		100091	Health-related outcomes	2000	Hospital in-patient	2002	Diagnoses	2022	Health-related outcomes > Hospital in-patient > Diagnoses > Summary Information (diagnoses)	0.777775	1
1083	41200#V053	CAT-MUL	334956/12(334968)	0.608651	0.0312162	1.19741	0.0396602	LOGISTIC-BINARY	Operative procedures - main OPCS		100091	Health-related outcomes	2000	Hospital in-patient	2005	Operations	2025	Health-related outcomes > Hospital in-patient > Operations > Summary Information (operations)	0.777775	1
1084	41210#Q102	CAT-MUL	334955/13(334968)	-0.507527	-0.953794	0.00417627	0.0396691	LOGISTIC-BINARY	Operative procedures - secondary OPCS		100091	Health-related outcomes	2000	Hospital in-patient	2005	Operations	2025	Health-related outcomes > Hospital in-patient > Operations > Summary Information (operations)	0.777775	1
1085	41202#S136	CAT-MUL	334949/19(334968)	-0.430528	-0.816041	-0.00313557	0.0396761	LOGISTIC-BINARY	Diagnoses - main ICD10		100091	Health-related outcomes	2000	Hospital in-patient	2002	Diagnoses	2022	Health-related outcomes > Hospital in-patient > Diagnoses > Summary Information (diagnoses)	0.777775	1
1086	41202#Z461	CAT-MUL	334955/13(334968)	-0.505242	-0.947807	0.0041121	0.0396775	LOGISTIC-BINARY	Diagnoses - main ICD10		100091	Health-related outcomes	2000	Hospital in-patient	2002	Diagnoses	2022	Health-related outcomes > Hospital in-patient > Diagnoses > Summary Information (diagnoses)	0.777775	1
1087	41204#F059	CAT-MUL	334674/294(334968)	0.120746	0.00590512	0.235962	0.039694	LOGISTIC-BINARY	Diagnoses - secondary ICD10		100091	Health-related outcomes	2000	Hospital in-patient	2002	Diagnoses	2022	Health-related outcomes > Hospital in-patient > Diagnoses > Summary Information (diagnoses)	0.777775	1
1088	41210#L665	CAT-MUL	334936/32(334968)	-0.342503	-0.656783	-0.00779853	0.0397578	LOGISTIC-BINARY	Operative procedures - secondary OPCS		100091	Health-related outcomes	2000	Hospital in-patient	2005	Operations	2025	Health-related outcomes > Hospital in-patient > Operations > Summary Information (operations)	0.778311	1
1089	41202#S564	CAT-MUL	334934/34(334968)	0.357551	0.0174989	0.699775	0.0398535	LOGISTIC-BINARY	Diagnoses - main ICD10		100091	Health-related outcomes	2000	Hospital in-patient	2002	Diagnoses	2022	Health-related outcomes > Hospital in-patient > Diagnoses > Summary Information (diagnoses)	0.778563	1
1090	25320	CONTINUOUS	6329	0.0239478	0.00110968	0.0467859	0.039863	LINEAR	Mean L3 in superior corona radiata on FA skeleton (right)		100000	UK Biobank Assessment Centre	100003	Imaging	100	Brain MRI	134	UK Biobank Assessment Centre > Imaging > Brain MRI > Diffusion brain MRI > dMRI skeleton	0.778563	1
1091	41231#1	CAT-MUL	105809/229159(334968)	0.0078429	0.000362261	0.0153228	0.0398804	LOGISTIC-BINARY	Hospital episode type		100091	Health-related outcomes	2000	Hospital in-patient	2001	Admission and discharge	2021	Health-related outcomes > Hospital in-patient > Admission and discharge > Summary Information (admission and discharge)	0.778563	1
1092	41202#D370	CAT-MUL	334889/79(334968)	0.233956	0.0112432	0.457575	0.039974	LOGISTIC-BINARY	Diagnoses - main ICD10		100091	Health-related outcomes	2000	Hospital in-patient	2002	Diagnoses	2022	Health-related outcomes > Hospital in-patient > Diagnoses > Summary Information (diagnoses)	0.77865	1
1093	41210#W152	CAT-MUL	334880/88(334968)	0.221386	0.0105943	0.433012	0.0400062	LOGISTIC-BINARY	Operative procedures - secondary OPCS		100091	Health-related outcomes	2000	Hospital in-patient	2005	Operations	2025	Health-related outcomes > Hospital in-patient > Operations > Summary Information (operations)	0.77865	1
1094	20002#1332	CAT-MUL	334905/22(334927)	-0.403758	-0.768567	-0.0044816	0.0400407	LOGISTIC-BINARY	Non-cancer illness code, self-reported		100000	UK Biobank Assessment Centre	100071	Verbal interview	100074	Medical conditions	100074	UK Biobank Assessment Centre > Verbal interview > Medical conditions	0.77865	1
1095	23108	CONTINUOUS	329075	0.0032458	0.000146321	0.00634529	0.0401221	LINEAR	Impedance of leg (left)	YES	100000	UK Biobank Assessment Centre	100006	Physical measures	100008	Anthropometry	100009	UK Biobank Assessment Centre > Physical measures > Anthropometry > Impedance measures	0.77865	1
1096	41203#6341	CAT-MUL	334955/13(334968)	0.574672	0.0269978	1.13121	0.0401278	LOGISTIC-BINARY	Diagnoses - main ICD9		100091	Health-related outcomes	2000	Hospital in-patient	2002	Diagnoses	2022	Health-related outcomes > Hospital in-patient > Diagnoses > Summary Information (diagnoses)	0.77865	1
1097	41200#A113	CAT-MUL	334958/10(334968)	-0.555951	-1.0362	0.0140581	0.0401518	LOGISTIC-BINARY	Operative procedures - main OPCS		100091	Health-related outcomes	2000	Hospital in-patient	2005	Operations	2025	Health-related outcomes > Hospital in-patient > Operations > Summary Information (operations)	0.77865	1
1098	41200#S473	CAT-MUL	334947/21(334968)	-0.413759	-0.787465	-0.00379807	0.0401683	LOGISTIC-BINARY	Operative procedures - main OPCS		100091	Health-related outcomes	2000	Hospital in-patient	2005	Operations	2025	Health-related outcomes > Hospital in-patient > Operations > Summary Information (operations)	0.77865	1
1099	40011#8442	CAT-MUL	334914/54(334968)	0.282389	0.0132424	0.5527	0.0402109	LOGISTIC-BINARY	Histology of cancer tumour		100091	Health-related outcomes	100092	Cancer register	100092	Cancer register	100092	Health-related outcomes > Cancer register	0.77865	1
1100	41202#N62	CAT-MUL	334452/516(334968)	0.0909116	0.00417755	0.177877	0.0402376	LOGISTIC-BINARY	Diagnoses - main ICD10		100091	Health-related outcomes	2000	Hospital in-patient	2002	Diagnoses	2022	Health-related outcomes > Hospital in-patient > Diagnoses > Summary Information (diagnoses)	0.77865	1
1101	23312	CONTINUOUS	3705	-0.0271492	-0.0530996	-0.00119875	0.0403204	LINEAR	Spine BMC (bone mineral content)		100000	UK Biobank Assessment Centre	100003	Imaging	103	DXA assessment	125	UK Biobank Assessment Centre > Imaging > DXA assessment > Bone size, mineral and density by DXA	0.77865	1
1102	20002#1124	CAT-MUL	334910/17(334927)	0.504457	0.0237623	0.991951	0.0405228	LOGISTIC-BINARY	Non-cancer illness code, self-reported		100000	UK Biobank Assessment Centre	100071	Verbal interview	100074	Medical conditions	100074	UK Biobank Assessment Centre > Verbal interview > Medical conditions	0.77865	1
1103	41202#D471	CAT-MUL	334872/96(334968)	0.211071	0.00957879	0.413401	0.0405279	LOGISTIC-BINARY	Diagnoses - main ICD10		100091	Health-related outcomes	2000	Hospital in-patient	2002	Diagnoses	2022	Health-related outcomes > Hospital in-patient > Diagnoses > Summary Information (diagnoses)	0.77865	1
1104	25527	CONTINUOUS	6329	0.0248577	0.00106692	0.0486485	0.0405765	LINEAR	Weighted-mean MD in tract inferior fronto-occipital fasciculus (left)		100000	UK Biobank Assessment Centre	100003	Imaging	100	Brain MRI	135	UK Biobank Assessment Centre > Imaging > Brain MRI > Diffusion brain MRI > dMRI weighted means	0.77865	1
1105	41204#M6211	CAT-MUL	334958/10(334968)	0.666204	0.0350157	1.32009	0.040657	LOGISTIC-BINARY	Diagnoses - secondary ICD10		100091	Health-related outcomes	2000	Hospital in-patient	2002	Diagnoses	2022	Health-related outcomes > Hospital in-patient > Diagnoses > Summary Information (diagnoses)	0.77865	1
1106	41210#Y063	CAT-MUL	334916/52(334968)	-0.272434	-0.526621	-0.007112	0.0406644	LOGISTIC-BINARY	Operative procedures - secondary OPCS		100091	Health-related outcomes	2000	Hospital in-patient	2005	Operations	2025	Health-related outcomes > Hospital in-patient > Operations > Summary Information (operations)	0.77865	1
1107	41202#M7910	CAT-MUL	334920/48(334968)	0.29892	0.0132753	0.585871	0.0407337	LOGISTIC-BINARY	Diagnoses - main ICD10		100091	Health-related outcomes	2000	Hospital in-patient	2002	Diagnoses	2022	Health-related outcomes > Hospital in-patient > Diagnoses > Summary Information (diagnoses)	0.77865	1
1108	41201#Y773	CAT-MUL	334952/16(334968)	-0.460278	-0.872716	0.00132165	0.0407415	LOGISTIC-BINARY	External causes		100091	Health-related outcomes	2000	Hospital in-patient	2002	Diagnoses	2022	Health-related outcomes > Hospital in-patient > Diagnoses > Summary Information (diagnoses)	0.77865	1
1109	41210#A201	CAT-MUL	334884/84(334968)	0.225526	0.00994557	0.441944	0.0407861	LOGISTIC-BINARY	Operative procedures - secondary OPCS		100091	Health-related outcomes	2000	Hospital in-patient	2005	Operations	2025	Health-related outcomes > Hospital in-patient > Operations > Summary Information (operations)	0.77865	1
1110	41202#S3280	CAT-MUL	334938/30(334968)	-0.351942	-0.675729	-0.00568433	0.0408005	LOGISTIC-BINARY	Diagnoses - main ICD10		100091	Health-related outcomes	2000	Hospital in-patient	2002	Diagnoses	2022	Health-related outcomes > Hospital in-patient > Diagnoses > Summary Information (diagnoses)	0.77865	1
1111	41204#I7020	CAT-MUL	334883/85(334968)	-0.215734	-0.419194	-0.00669293	0.0408326	LOGISTIC-BINARY	Diagnoses - secondary ICD10		100091	Health-related outcomes	2000	Hospital in-patient	2002	Diagnoses	2022	Health-related outcomes > Hospital in-patient > Diagnoses > Summary Information (diagnoses)	0.77865	1
1112	25735	CONTINUOUS	7084	-0.0237274	-0.0464698	-0.000985012	0.0408717	LINEAR	Inverted contrast-to-noise ratio in T1		100000	UK Biobank Assessment Centre	100003	Imaging	100	Brain MRI	110	UK Biobank Assessment Centre > Imaging > Brain MRI > T1 structural brain MRI	0.77865	1
1113	41204#M7946	CAT-MUL	334937/31(334968)	-0.34632	-0.664722	-0.00520204	0.0408982	LOGISTIC-BINARY	Diagnoses - secondary ICD10		100091	Health-related outcomes	2000	Hospital in-patient	2002	Diagnoses	2022	Health-related outcomes > Hospital in-patient > Diagnoses > Summary Information (diagnoses)	0.77865	1
1114	41204#Z842	CAT-MUL	334947/21(334968)	-0.410434	-0.782039	-0.00189893	0.0409018	LOGISTIC-BINARY	Diagnoses - secondary ICD10		100091	Health-related outcomes	2000	Hospital in-patient	2002	Diagnoses	2022	Health-related outcomes > Hospital in-patient > Diagnoses > Summary Information (diagnoses)	0.77865	1
1115	41202#M2456	CAT-MUL	334948/20(334968)	-0.41809	-0.794746	-0.000609253	0.0409797	LOGISTIC-BINARY	Diagnoses - main ICD10		100091	Health-related outcomes	2000	Hospital in-patient	2002	Diagnoses	2022	Health-related outcomes > Hospital in-patient > Diagnoses > Summary Information (diagnoses)	0.77865	1
1116	41202#F29	CAT-MUL	334910/58(334968)	-0.258507	-0.500673	-0.00653119	0.0410475	LOGISTIC-BINARY	Diagnoses - main ICD10		100091	Health-related outcomes	2000	Hospital in-patient	2002	Diagnoses	2022	Health-related outcomes > Hospital in-patient > Diagnoses > Summary Information (diagnoses)	0.77865	1
1117	25632	CONTINUOUS	6329	0.0255761	0.00102693	0.0501253	0.0411589	LINEAR	Weighted-mean L3 in tract corticospinal tract (right)		100000	UK Biobank Assessment Centre	100003	Imaging	100	Brain MRI	135	UK Biobank Assessment Centre > Imaging > Brain MRI > Diffusion brain MRI > dMRI weighted means	0.77865	1
1118	41202#K350	CAT-MUL	334425/543(334968)	0.0882049	0.0036652	0.172982	0.041175	LOGISTIC-BINARY	Diagnoses - main ICD10		100091	Health-related outcomes	2000	Hospital in-patient	2002	Diagnoses	2022	Health-related outcomes > Hospital in-patient > Diagnoses > Summary Information (diagnoses)	0.77865	1
1119	41202#K700	CAT-MUL	334953/15(334968)	0.537489	0.0241535	1.05978	0.0411859	LOGISTIC-BINARY	Diagnoses - main ICD10		100091	Health-related outcomes	2000	Hospital in-patient	2002	Diagnoses	2022	Health-related outcomes > Hospital in-patient > Diagnoses > Summary Information (diagnoses)	0.77865	1
1120	41248#7001	CAT-MUL	333235/128(333363)	-0.176607	-0.344219	-0.00562477	0.0412025	LOGISTIC-BINARY	Destinations on discharge from hospital (recoded)		100091	Health-related outcomes	2000	Hospital in-patient	2001	Admission and discharge	2021	Health-related outcomes > Hospital in-patient > Admission and discharge > Summary Information (admission and discharge)	0.77865	1
1121	41204#M5458	CAT-MUL	334937/31(334968)	-0.343736	-0.66035	-0.00458281	0.0412104	LOGISTIC-BINARY	Diagnoses - secondary ICD10		100091	Health-related outcomes	2000	Hospital in-patient	2002	Diagnoses	2022	Health-related outcomes > Hospital in-patient > Diagnoses > Summary Information (diagnoses)	0.77865	1
1122	41202#H181	CAT-MUL	334953/15(334968)	-0.473269	-0.894589	0.00427781	0.0412292	LOGISTIC-BINARY	Diagnoses - main ICD10		100091	Health-related outcomes	2000	Hospital in-patient	2002	Diagnoses	2022	Health-related outcomes > Hospital in-patient > Diagnoses > Summary Information (diagnoses)	0.77865	1
1123	41210#Y371	CAT-MUL	334935/33(334968)	-0.334243	-0.642719	-0.0048218	0.0412339	LOGISTIC-BINARY	Operative procedures - secondary OPCS		100091	Health-related outcomes	2000	Hospital in-patient	2005	Operations	2025	Health-related outcomes > Hospital in-patient > Operations > Summary Information (operations)	0.77865	1
1124	41210#J411	CAT-MUL	334920/48(334968)	0.297952	0.0125797	0.584856	0.0412841	LOGISTIC-BINARY	Operative procedures - secondary OPCS		100091	Health-related outcomes	2000	Hospital in-patient	2005	Operations	2025	Health-related outcomes > Hospital in-patient > Operations > Summary Information (operations)	0.77865	1
1125	41204#E272	CAT-MUL	334949/19(334968)	-0.42856	-0.816141	-0.000320837	0.0413397	LOGISTIC-BINARY	Diagnoses - secondary ICD10		100091	Health-related outcomes	2000	Hospital in-patient	2002	Diagnoses	2022	Health-related outcomes > Hospital in-patient > Diagnoses > Summary Information (diagnoses)	0.77865	1
1126	41204#H025	CAT-MUL	334900/68(334968)	-0.238967	-0.46408	-0.00612424	0.0414299	LOGISTIC-BINARY	Diagnoses - secondary ICD10		100091	Health-related outcomes	2000	Hospital in-patient	2002	Diagnoses	2022	Health-related outcomes > Hospital in-patient > Diagnoses > Summary Information (diagnoses)	0.77865	1
1127	41204#M5416	CAT-MUL	334901/67(334968)	-0.24094	-0.467886	-0.0061474	0.0414478	LOGISTIC-BINARY	Diagnoses - secondary ICD10		100091	Health-related outcomes	2000	Hospital in-patient	2002	Diagnoses	2022	Health-related outcomes > Hospital in-patient > Diagnoses > Summary Information (diagnoses)	0.77865	1
1128	41210#Z272	CAT-MUL	311674/23294(334968)	0.013912	0.000541493	0.0272904	0.0414694	LOGISTIC-BINARY	Operative procedures - secondary OPCS		100091	Health-related outcomes	2000	Hospital in-patient	2005	Operations	2025	Health-related outcomes > Hospital in-patient > Operations > Summary Information (operations)	0.77865	1
1129	41204#I740	CAT-MUL	334955/13(334968)	-0.50386	-0.947648	0.00813731	0.0414755	LOGISTIC-BINARY	Diagnoses - secondary ICD10		100091	Health-related outcomes	2000	Hospital in-patient	2002	Diagnoses	2022	Health-related outcomes > Hospital in-patient > Diagnoses > Summary Information (diagnoses)	0.77865	1
1130	41202#D689	CAT-MUL	334943/25(334968)	0.413376	0.0173018	0.813114	0.0415158	LOGISTIC-BINARY	Diagnoses - main ICD10		100091	Health-related outcomes	2000	Hospital in-patient	2002	Diagnoses	2022	Health-related outcomes > Hospital in-patient > Diagnoses > Summary Information (diagnoses)	0.77865	1
1131	41200#V218	CAT-MUL	334853/115(334968)	-0.185877	-0.362385	-0.00552566	0.0415252	LOGISTIC-BINARY	Operative procedures - main OPCS		100091	Health-related outcomes	2000	Hospital in-patient	2005	Operations	2025	Health-related outcomes > Hospital in-patient > Operations > Summary Information (operations)	0.77865	1
1132	41200#W693	CAT-MUL	334756/212(334968)	-0.137955	-0.269626	-0.00452838	0.0415344	LOGISTIC-BINARY	Operative procedures - main OPCS		100091	Health-related outcomes	2000	Hospital in-patient	2005	Operations	2025	Health-related outcomes > Hospital in-patient > Operations > Summary Information (operations)	0.77865	1
1133	41204#I81	CAT-MUL	334850/118(334968)	-0.183425	-0.357707	-0.00540615	0.0415994	LOGISTIC-BINARY	Diagnoses - secondary ICD10		100091	Health-related outcomes	2000	Hospital in-patient	2002	Diagnoses	2022	Health-related outcomes > Hospital in-patient > Diagnoses > Summary Information (diagnoses)	0.77865	1
1134	41202#S709	CAT-MUL	334896/72(334968)	-0.232475	-0.451903	-0.00588736	0.0416037	LOGISTIC-BINARY	Diagnoses - main ICD10		100091	Health-related outcomes	2000	Hospital in-patient	2002	Diagnoses	2022	Health-related outcomes > Hospital in-patient > Diagnoses > Summary Information (diagnoses)	0.77865	1
1135	41204#M774	CAT-MUL	334871/97(334968)	-0.201188	-0.392057	-0.0054913	0.0417456	LOGISTIC-BINARY	Diagnoses - secondary ICD10		100091	Health-related outcomes	2000	Hospital in-patient	2002	Diagnoses	2022	Health-related outcomes > Hospital in-patient > Diagnoses > Summary Information (diagnoses)	0.77865	1
1136	41201#W193	CAT-MUL	334882/86(334968)	0.221626	0.00874932	0.435342	0.0417694	LOGISTIC-BINARY	External causes		100091	Health-related outcomes	2000	Hospital in-patient	2002	Diagnoses	2022	Health-related outcomes > Hospital in-patient > Diagnoses > Summary Information (diagnoses)	0.77865	1
1137	41201#V030	CAT-MUL	334943/25(334968)	0.413145	0.0164982	0.813111	0.0418258	LOGISTIC-BINARY	External causes		100091	Health-related outcomes	2000	Hospital in-patient	2002	Diagnoses	2022	Health-related outcomes > Hospital in-patient > Diagnoses > Summary Information (diagnoses)	0.77865	1
1138	41202#O701	CAT-MUL	333203/1765(334968)	0.0505497	0.0019038	0.0992798	0.0418604	LOGISTIC-BINARY	Diagnoses - main ICD10		100091	Health-related outcomes	2000	Hospital in-patient	2002	Diagnoses	2022	Health-related outcomes > Hospital in-patient > Diagnoses > Summary Information (diagnoses)	0.77865	1
1139	41204#X419	CAT-MUL	334863/105(334968)	0.200608	0.00771037	0.394157	0.0419322	LOGISTIC-BINARY	Diagnoses - secondary ICD10		100091	Health-related outcomes	2000	Hospital in-patient	2002	Diagnoses	2022	Health-related outcomes > Hospital in-patient > Diagnoses > Summary Information (diagnoses)	0.77865	1
1140	22422	INTEGER	3368	-0.0295953	-0.0581112	-0.00107945	0.0419403	LINEAR	LV end systolic volume		100000	UK Biobank Assessment Centre	100003	Imaging	102	Heart MRI	133	UK Biobank Assessment Centre > Imaging > Heart MRI > Left ventricular size and function	0.77865	1
1141	41200#M141	CAT-MUL	333765/1203(334968)	-0.0584883	-0.114736	-0.00202402	0.0419634	LOGISTIC-BINARY	Operative procedures - main OPCS		100091	Health-related outcomes	2000	Hospital in-patient	2005	Operations	2025	Health-related outcomes > Hospital in-patient > Operations > Summary Information (operations)	0.77865	1
1142	41204#R521	CAT-MUL	334484/484(334968)	-0.0916792	-0.179705	-0.00303058	0.0420013	LOGISTIC-BINARY	Diagnoses - secondary ICD10		100091	Health-related outcomes	2000	Hospital in-patient	2002	Diagnoses	2022	Health-related outcomes > Hospital in-patient > Diagnoses > Summary Information (diagnoses)	0.77865	1
1143	41210#Z599	CAT-MUL	334839/129(334968)	-0.175228	-0.342212	-0.00492305	0.0420086	LOGISTIC-BINARY	Operative procedures - secondary OPCS		100091	Health-related outcomes	2000	Hospital in-patient	2005	Operations	2025	Health-related outcomes > Hospital in-patient > Operations > Summary Information (operations)	0.77865	1
1144	1060	INTEGER	264665	-0.00797042	-0.015653	-0.000287821	0.0420101	ORDERED-LOGISTIC	Time spent outdoors in winter		100000	UK Biobank Assessment Centre	100025	Touchscreen	100050	Lifestyle and environment	100055	UK Biobank Assessment Centre > Touchscreen > Lifestyle and environment > Sun exposure	0.77865	1
1145	41202#F209	CAT-MUL	334881/87(334968)	-0.212679	-0.414557	-0.00541957	0.0420491	LOGISTIC-BINARY	Diagnoses - main ICD10		100091	Health-related outcomes	2000	Hospital in-patient	2002	Diagnoses	2022	Health-related outcomes > Hospital in-patient > Diagnoses > Summary Information (diagnoses)	0.77865	1
1146	41202#M169	CAT-MUL	329012/5956(334968)	0.0267118	0.000970934	0.0524828	0.0420794	LOGISTIC-BINARY	Diagnoses - main ICD10		100091	Health-related outcomes	2000	Hospital in-patient	2002	Diagnoses	2022	Health-related outcomes > Hospital in-patient > Diagnoses > Summary Information (diagnoses)	0.77865	1
1147	41204#I352	CAT-MUL	334847/121(334968)	0.18626	0.00703511	0.366205	0.042125	LOGISTIC-BINARY	Diagnoses - secondary ICD10		100091	Health-related outcomes	2000	Hospital in-patient	2002	Diagnoses	2022	Health-related outcomes > Hospital in-patient > Diagnoses > Summary Information (diagnoses)	0.77865	1
1148	25539	CONTINUOUS	6329	0.0242238	0.000858095	0.0475895	0.0421618	LINEAR	Weighted-mean MD in tract superior thalamic radiation (right)		100000	UK Biobank Assessment Centre	100003	Imaging	100	Brain MRI	135	UK Biobank Assessment Centre > Imaging > Brain MRI > Diffusion brain MRI > dMRI weighted means	0.77865	1
1149	20002#1464	CAT-MUL	331218/3709(334927)	0.033646	0.00120799	0.0661306	0.0421969	LOGISTIC-BINARY	Non-cancer illness code, self-reported		100000	UK Biobank Assessment Centre	100071	Verbal interview	100074	Medical conditions	100074	UK Biobank Assessment Centre > Verbal interview > Medical conditions	0.77865	1
1150	41249#5001	CAT-MUL	331142/3399(334541)	-0.0357968	-0.0703094	-0.00122287	0.0422364	LOGISTIC-BINARY	Methods of admission to hospital (recoded)		100091	Health-related outcomes	2000	Hospital in-patient	2001	Admission and discharge	2021	Health-related outcomes > Hospital in-patient > Admission and discharge > Summary Information (admission and discharge)	0.77865	1
1151	20004#1518	CAT-MUL	334628/299(334927)	-0.116086	-0.227481	-0.00356123	0.0422552	LOGISTIC-BINARY	Operation code		100000	UK Biobank Assessment Centre	100071	Verbal interview	100076	Operations	100076	UK Biobank Assessment Centre > Verbal interview > Operations	0.77865	1
1152	41200#J406	CAT-MUL	334931/37(334968)	-0.316232	-0.611063	-0.00396548	0.0422684	LOGISTIC-BINARY	Operative procedures - main OPCS		100091	Health-related outcomes	2000	Hospital in-patient	2005	Operations	2025	Health-related outcomes > Hospital in-patient > Operations > Summary Information (operations)	0.77865	1
1153	41202#N649	CAT-MUL	334840/128(334968)	-0.17553	-0.342971	-0.00465051	0.0422889	LOGISTIC-BINARY	Diagnoses - main ICD10		100091	Health-related outcomes	2000	Hospital in-patient	2002	Diagnoses	2022	Health-related outcomes > Hospital in-patient > Diagnoses > Summary Information (diagnoses)	0.77865	1
1154	40006#C241	CAT-MUL	334921/47(334968)	-0.283288	-0.549158	-0.00470775	0.0423169	LOGISTIC-BINARY	Type of cancer: ICD10		100091	Health-related outcomes	100092	Cancer register	100092	Cancer register	100092	Health-related outcomes > Cancer register	0.77865	1
1155	25550	CONTINUOUS	6329	-0.0256304	-0.0503757	-0.000885072	0.0423521	LINEAR	Weighted-mean MO in tract corticospinal tract (left)		100000	UK Biobank Assessment Centre	100003	Imaging	100	Brain MRI	135	UK Biobank Assessment Centre > Imaging > Brain MRI > Diffusion brain MRI > dMRI weighted means	0.77865	1
1156	41200#H557	CAT-MUL	334950/18(334968)	-0.437865	-0.834508	0.00263967	0.0423574	LOGISTIC-BINARY	Operative procedures - main OPCS		100091	Health-related outcomes	2000	Hospital in-patient	2005	Operations	2025	Health-related outcomes > Hospital in-patient > Operations > Summary Information (operations)	0.77865	1
1157	41204#N804	CAT-MUL	334948/20(334968)	0.459762	0.0169074	0.906778	0.0423806	LOGISTIC-BINARY	Diagnoses - secondary ICD10		100091	Health-related outcomes	2000	Hospital in-patient	2002	Diagnoses	2022	Health-related outcomes > Hospital in-patient > Diagnoses > Summary Information (diagnoses)	0.77865	1
1158	41200#S065	CAT-MUL	325090/9878(334968)	0.0207864	0.000723471	0.0408678	0.0423831	LOGISTIC-BINARY	Operative procedures - main OPCS		100091	Health-related outcomes	2000	Hospital in-patient	2005	Operations	2025	Health-related outcomes > Hospital in-patient > Operations > Summary Information (operations)	0.77865	1
1159	41204#R450	CAT-MUL	334938/30(334968)	0.375331	0.0135516	0.739094	0.0423957	LOGISTIC-BINARY	Diagnoses - secondary ICD10		100091	Health-related outcomes	2000	Hospital in-patient	2002	Diagnoses	2022	Health-related outcomes > Hospital in-patient > Diagnoses > Summary Information (diagnoses)	0.77865	1
1160	41210#K592	CAT-MUL	334958/10(334968)	-0.555471	-1.04477	0.0175598	0.0424197	LOGISTIC-BINARY	Operative procedures - secondary OPCS		100091	Health-related outcomes	2000	Hospital in-patient	2005	Operations	2025	Health-related outcomes > Hospital in-patient > Operations > Summary Information (operations)	0.77865	1
1161	41204#T829	CAT-MUL	334957/11(334968)	-0.54181	-1.02239	0.0137232	0.0424439	LOGISTIC-BINARY	Diagnoses - secondary ICD10		100091	Health-related outcomes	2000	Hospital in-patient	2002	Diagnoses	2022	Health-related outcomes > Hospital in-patient > Diagnoses > Summary Information (diagnoses)	0.77865	1
1162	20003#1140869412	CAT-MUL	334914/13(334927)	0.574095	0.0220939	1.13774	0.0426559	LOGISTIC-BINARY	Treatment/medication code		100000	UK Biobank Assessment Centre	100071	Verbal interview	100075	Medications	100075	UK Biobank Assessment Centre > Verbal interview > Medications	0.781423	1
1163	1737	INTEGER	249832	0.00786987	0.000255917	0.0154838	0.0427783	ORDERED-LOGISTIC	Childhood sunburn occasions		100000	UK Biobank Assessment Centre	100025	Touchscreen	100050	Lifestyle and environment	100055	UK Biobank Assessment Centre > Touchscreen > Lifestyle and environment > Sun exposure	0.781423	1
1164	41210#Z304	CAT-MUL	334907/61(334968)	-0.250303	-0.487171	-0.00450836	0.0427865	LOGISTIC-BINARY	Operative procedures - secondary OPCS		100091	Health-related outcomes	2000	Hospital in-patient	2005	Operations	2025	Health-related outcomes > Hospital in-patient > Operations > Summary Information (operations)	0.781423	1
1165	41210#S268	CAT-MUL	334956/12(334968)	-0.514806	-0.972163	0.0138882	0.0427932	LOGISTIC-BINARY	Operative procedures - secondary OPCS		100091	Health-related outcomes	2000	Hospital in-patient	2005	Operations	2025	Health-related outcomes > Hospital in-patient > Operations > Summary Information (operations)	0.781423	1
1166	41200#U501	CAT-MUL	334953/15(334968)	0.533697	0.0201939	1.05696	0.0428849	LOGISTIC-BINARY	Operative procedures - main OPCS		100091	Health-related outcomes	2000	Hospital in-patient	2005	Operations	2025	Health-related outcomes > Hospital in-patient > Operations > Summary Information (operations)	0.781423	1
1167	41204#M2343	CAT-MUL	334956/12(334968)	-0.515791	-0.972488	0.0147154	0.0429802	LOGISTIC-BINARY	Diagnoses - secondary ICD10		100091	Health-related outcomes	2000	Hospital in-patient	2002	Diagnoses	2022	Health-related outcomes > Hospital in-patient > Diagnoses > Summary Information (diagnoses)	0.781423	1
1168	25374	CONTINUOUS	6329	-0.0251953	-0.0495945	-0.000796138	0.0429808	LINEAR	Mean ICVF in sagittal stratum on FA skeleton (right)		100000	UK Biobank Assessment Centre	100003	Imaging	100	Brain MRI	134	UK Biobank Assessment Centre > Imaging > Brain MRI > Diffusion brain MRI > dMRI skeleton	0.781423	1
1169	20003#1140879616	CAT-MUL	328612/6315(334927)	0.0257903	0.000828386	0.0507808	0.0429881	LOGISTIC-BINARY	Treatment/medication code		100000	UK Biobank Assessment Centre	100071	Verbal interview	100075	Medications	100075	UK Biobank Assessment Centre > Verbal interview > Medications	0.781423	1
1170	41204#N23	CAT-MUL	334758/210(334968)	0.140769	0.00467544	0.277333	0.0430391	LOGISTIC-BINARY	Diagnoses - secondary ICD10		100091	Health-related outcomes	2000	Hospital in-patient	2002	Diagnoses	2022	Health-related outcomes > Hospital in-patient > Diagnoses > Summary Information (diagnoses)	0.781423	1
1171	41200#L754	CAT-MUL	334954/14(334968)	0.552292	0.0198297	1.09435	0.0430637	LOGISTIC-BINARY	Operative procedures - main OPCS		100091	Health-related outcomes	2000	Hospital in-patient	2005	Operations	2025	Health-related outcomes > Hospital in-patient > Operations > Summary Information (operations)	0.781423	1
1172	41210#Y053	CAT-MUL	334732/236(334968)	0.132725	0.00438524	0.261497	0.0430761	LOGISTIC-BINARY	Operative procedures - secondary OPCS		100091	Health-related outcomes	2000	Hospital in-patient	2005	Operations	2025	Health-related outcomes > Hospital in-patient > Operations > Summary Information (operations)	0.781423	1
1173	41202#N604	CAT-MUL	334815/153(334968)	-0.160664	-0.314832	-0.00387463	0.0430923	LOGISTIC-BINARY	Diagnoses - main ICD10		100091	Health-related outcomes	2000	Hospital in-patient	2002	Diagnoses	2022	Health-related outcomes > Hospital in-patient > Diagnoses > Summary Information (diagnoses)	0.781423	1
1174	41202#D160	CAT-MUL	334954/14(334968)	0.551776	0.0204833	1.09399	0.0431032	LOGISTIC-BINARY	Diagnoses - main ICD10		100091	Health-related outcomes	2000	Hospital in-patient	2002	Diagnoses	2022	Health-related outcomes > Hospital in-patient > Diagnoses > Summary Information (diagnoses)	0.781423	1
1175	25489	CONTINUOUS	6329	-0.0250818	-0.0493888	-0.000774764	0.0431334	LINEAR	Weighted-mean FA in tract acoustic radiation (right)		100000	UK Biobank Assessment Centre	100003	Imaging	100	Brain MRI	135	UK Biobank Assessment Centre > Imaging > Brain MRI > Diffusion brain MRI > dMRI weighted means	0.781423	1
1176	41200#A692	CAT-MUL	334887/81(334968)	-0.218054	-0.425821	-0.00415678	0.0431771	LOGISTIC-BINARY	Operative procedures - main OPCS		100091	Health-related outcomes	2000	Hospital in-patient	2005	Operations	2025	Health-related outcomes > Hospital in-patient > Operations > Summary Information (operations)	0.781423	1
1177	20089#462	CAT-MUL	40342/7177(47519)	-0.0258899	-0.0509783	-0.000782083	0.0431936	LOGISTIC-BINARY	Type of meals eaten		100089	Online follow-up	100090	Diet by 24-hour recall	100105	Meal type yesterday	100105	Online follow-up > Diet by 24-hour recall > Meal type yesterday	0.781423	1
1178	41210#Q501	CAT-MUL	334942/26(334968)	-0.37094	-0.714197	-0.000509639	0.0432348	LOGISTIC-BINARY	Operative procedures - secondary OPCS		100091	Health-related outcomes	2000	Hospital in-patient	2005	Operations	2025	Health-related outcomes > Hospital in-patient > Operations > Summary Information (operations)	0.781423	1
1179	22427	CONTINUOUS	3368	-0.0263476	-0.0518971	-0.000798107	0.043264	LINEAR	Body surface area		100000	UK Biobank Assessment Centre	100003	Imaging	102	Heart MRI	133	UK Biobank Assessment Centre > Imaging > Heart MRI > Left ventricular size and function	0.781423	1
1180	20003#1140909704	CAT-MUL	334915/12(334927)	0.594903	0.022068	1.18236	0.0433199	LOGISTIC-BINARY	Treatment/medication code		100000	UK Biobank Assessment Centre	100071	Verbal interview	100075	Medications	100075	UK Biobank Assessment Centre > Verbal interview > Medications	0.781423	1
1181	41200#Q221	CAT-MUL	333914/1054(334968)	0.0626321	0.00195466	0.123454	0.0433288	LOGISTIC-BINARY	Operative procedures - main OPCS		100091	Health-related outcomes	2000	Hospital in-patient	2005	Operations	2025	Health-related outcomes > Hospital in-patient > Operations > Summary Information (operations)	0.781423	1
1182	41204#Z758	CAT-MUL	334932/36(334968)	0.340787	0.0110413	0.672617	0.0434044	LOGISTIC-BINARY	Diagnoses - secondary ICD10		100091	Health-related outcomes	2000	Hospital in-patient	2002	Diagnoses	2022	Health-related outcomes > Hospital in-patient > Diagnoses > Summary Information (diagnoses)	0.782124	1
1183	41246#2450	CAT-MUL	321080/54(321134)	0.276486	0.00860773	0.545303	0.0434862	LOGISTIC-BINARY	Treatment speciality of consultant (recoded)		100091	Health-related outcomes	2000	Hospital in-patient	2001	Admission and discharge	2021	Health-related outcomes > Hospital in-patient > Admission and discharge > Summary Information (admission and discharge)	0.782462	1
1184	41210#Z402	CAT-MUL	334929/39(334968)	-0.307423	-0.596413	-0.00260173	0.0435141	LOGISTIC-BINARY	Operative procedures - secondary OPCS		100091	Health-related outcomes	2000	Hospital in-patient	2005	Operations	2025	Health-related outcomes > Hospital in-patient > Operations > Summary Information (operations)	0.782462	1
1185	40006#C770	CAT-MUL	334927/41(334968)	0.318874	0.00995114	0.629303	0.0435334	LOGISTIC-BINARY	Type of cancer: ICD10		100091	Health-related outcomes	100092	Cancer register	100092	Cancer register	100092	Health-related outcomes > Cancer register	0.782462	1
1186	41200#V672	CAT-MUL	334952/16(334968)	-0.454409	-0.864662	0.00854703	0.0436414	LOGISTIC-BINARY	Operative procedures - main OPCS		100091	Health-related outcomes	2000	Hospital in-patient	2005	Operations	2025	Health-related outcomes > Hospital in-patient > Operations > Summary Information (operations)	0.782476	1
1187	20112#8	CAT-MUL	1784/498(2282)	-0.104898	-0.207015	-0.00305449	0.0436745	LOGISTIC-BINARY	Illnesses of adopted father		100000	UK Biobank Assessment Centre	100025	Touchscreen	100034	Family history	100034	UK Biobank Assessment Centre > Touchscreen > Family history	0.782476	1
1188	41200#T342	CAT-MUL	334915/53(334968)	-0.265565	-0.517237	-0.00316193	0.0436984	LOGISTIC-BINARY	Operative procedures - main OPCS		100091	Health-related outcomes	2000	Hospital in-patient	2005	Operations	2025	Health-related outcomes > Hospital in-patient > Operations > Summary Information (operations)	0.782476	1
1189	20003#1140867920	CAT-MUL	334908/19(334927)	-0.421135	-0.803767	0.00617469	0.0437031	LOGISTIC-BINARY	Treatment/medication code		100000	UK Biobank Assessment Centre	100071	Verbal interview	100075	Medications	100075	UK Biobank Assessment Centre > Verbal interview > Medications	0.782476	1
1190	41210#Y641	CAT-MUL	334957/11(334968)	0.621173	0.0219598	1.23698	0.0437178	LOGISTIC-BINARY	Operative procedures - secondary OPCS		100091	Health-related outcomes	2000	Hospital in-patient	2005	Operations	2025	Health-related outcomes > Hospital in-patient > Operations > Summary Information (operations)	0.782476	1
1191	41230#5CH	CAT-MUL	334192/776(334968)	-0.0720275	-0.141888	-0.00183402	0.0438384	LOGISTIC-BINARY	PCT where patients GP was registered		100091	Health-related outcomes	2000	Hospital in-patient	2001	Admission and discharge	2021	Health-related outcomes > Hospital in-patient > Admission and discharge > Summary Information (admission and discharge)	0.783495	1
1192	41202#I652	CAT-MUL	334536/432(334968)	-0.0960956	-0.189177	-0.00231291	0.0438892	LOGISTIC-BINARY	Diagnoses - main ICD10		100091	Health-related outcomes	2000	Hospital in-patient	2002	Diagnoses	2022	Health-related outcomes > Hospital in-patient > Diagnoses > Summary Information (diagnoses)	0.783495	1
1193	41200#C473	CAT-MUL	334876/92(334968)	0.212031	0.00624229	0.418576	0.043902	LOGISTIC-BINARY	Operative procedures - main OPCS		100091	Health-related outcomes	2000	Hospital in-patient	2005	Operations	2025	Health-related outcomes > Hospital in-patient > Operations > Summary Information (operations)	0.783495	1
1194	41210#G763	CAT-MUL	334958/10(334968)	-0.551925	-1.03757	0.023112	0.0439219	LOGISTIC-BINARY	Operative procedures - secondary OPCS		100091	Health-related outcomes	2000	Hospital in-patient	2005	Operations	2025	Health-related outcomes > Hospital in-patient > Operations > Summary Information (operations)	0.783495	1
1195	41202#Q531	CAT-MUL	334941/27(334968)	-0.363428	-0.701472	0.000797585	0.0440297	LOGISTIC-BINARY	Diagnoses - main ICD10		100091	Health-related outcomes	2000	Hospital in-patient	2002	Diagnoses	2022	Health-related outcomes > Hospital in-patient > Diagnoses > Summary Information (diagnoses)	0.784575	1
1196	41200#W849	CAT-MUL	334949/19(334968)	0.468834	0.0139175	0.928916	0.0441182	LOGISTIC-BINARY	Operative procedures - main OPCS		100091	Health-related outcomes	2000	Hospital in-patient	2005	Operations	2025	Health-related outcomes > Hospital in-patient > Operations > Summary Information (operations)	0.784575	1
1197	41210#C694	CAT-MUL	334915/53(334968)	-0.266373	-0.519388	-0.00273637	0.0441223	LOGISTIC-BINARY	Operative procedures - secondary OPCS		100091	Health-related outcomes	2000	Hospital in-patient	2005	Operations	2025	Health-related outcomes > Hospital in-patient > Operations > Summary Information (operations)	0.784575	1
1198	41200#C111	CAT-MUL	334231/737(334968)	0.0745384	0.00204992	0.147218	0.0441659	LOGISTIC-BINARY	Operative procedures - main OPCS		100091	Health-related outcomes	2000	Hospital in-patient	2005	Operations	2025	Health-related outcomes > Hospital in-patient > Operations > Summary Information (operations)	0.784575	1
1199	41204#K083	CAT-MUL	334773/195(334968)	0.145345	0.00407542	0.287091	0.0441667	LOGISTIC-BINARY	Diagnoses - secondary ICD10		100091	Health-related outcomes	2000	Hospital in-patient	2002	Diagnoses	2022	Health-related outcomes > Hospital in-patient > Diagnoses > Summary Information (diagnoses)	0.784575	1
1200	41203#6184	CAT-MUL	334953/15(334968)	0.523578	0.0159782	1.04016	0.0442601	LOGISTIC-BINARY	Diagnoses - main ICD9		100091	Health-related outcomes	2000	Hospital in-patient	2002	Diagnoses	2022	Health-related outcomes > Hospital in-patient > Diagnoses > Summary Information (diagnoses)	0.78558	1
1201	100180	CAT-SIN	47519	-0.0277299	-0.054755	-0.000704855	0.0443185	ORDERED-LOGISTIC	Squash intake		100089	Online follow-up	100090	Diet by 24-hour recall	100104	Hot/cold beverages yesterday	100104	Online follow-up > Diet by 24-hour recall > Hot/cold beverages yesterday	0.785961	1
1202	41203#60099	CAT-MUL	334947/21(334968)	0.443247	0.011672	0.877912	0.0444294	LOGISTIC-BINARY	Diagnoses - main ICD9		100091	Health-related outcomes	2000	Hospital in-patient	2002	Diagnoses	2022	Health-related outcomes > Hospital in-patient > Diagnoses > Summary Information (diagnoses)	0.786402	1
1203	41202#S828	CAT-MUL	334657/311(334968)	-0.11271	-0.222028	-0.00233439	0.0444386	LOGISTIC-BINARY	Diagnoses - main ICD10		100091	Health-related outcomes	2000	Hospital in-patient	2002	Diagnoses	2022	Health-related outcomes > Hospital in-patient > Diagnoses > Summary Information (diagnoses)	0.786402	1
1204	41200#W258	CAT-MUL	334935/33(334968)	-0.330737	-0.640937	9.69e-05	0.0444541	LOGISTIC-BINARY	Operative procedures - main OPCS		100091	Health-related outcomes	2000	Hospital in-patient	2005	Operations	2025	Health-related outcomes > Hospital in-patient > Operations > Summary Information (operations)	0.786402	1
1205	41210#C471	CAT-MUL	334939/29(334968)	-0.350072	-0.677256	0.00123958	0.0445638	LOGISTIC-BINARY	Operative procedures - secondary OPCS		100091	Health-related outcomes	2000	Hospital in-patient	2005	Operations	2025	Health-related outcomes > Hospital in-patient > Operations > Summary Information (operations)	0.786988	1
1206	41210#B374	CAT-MUL	334875/93(334968)	-0.202914	-0.397883	-0.00273217	0.0445933	LOGISTIC-BINARY	Operative procedures - secondary OPCS		100091	Health-related outcomes	2000	Hospital in-patient	2005	Operations	2025	Health-related outcomes > Hospital in-patient > Operations > Summary Information (operations)	0.786988	1
1207	41204#K828	CAT-MUL	334239/729(334968)	0.074834	0.00190207	0.147953	0.0446156	LOGISTIC-BINARY	Diagnoses - secondary ICD10		100091	Health-related outcomes	2000	Hospital in-patient	2002	Diagnoses	2022	Health-related outcomes > Hospital in-patient > Diagnoses > Summary Information (diagnoses)	0.786988	1
1208	41204#E162	CAT-MUL	334555/413(334968)	-0.0978676	-0.192969	-0.00199541	0.0446411	LOGISTIC-BINARY	Diagnoses - secondary ICD10		100091	Health-related outcomes	2000	Hospital in-patient	2002	Diagnoses	2022	Health-related outcomes > Hospital in-patient > Diagnoses > Summary Information (diagnoses)	0.786988	1
1209	41204#S600	CAT-MUL	334949/19(334968)	0.468734	0.0129244	0.93014	0.0447197	LOGISTIC-BINARY	Diagnoses - secondary ICD10		100091	Health-related outcomes	2000	Hospital in-patient	2002	Diagnoses	2022	Health-related outcomes > Hospital in-patient > Diagnoses > Summary Information (diagnoses)	0.786988	1
1210	25130	CONTINUOUS	6329	0.0238312	0.000560008	0.0471024	0.0447375	LINEAR	Mean MD in posterior corona radiata on FA skeleton (right)		100000	UK Biobank Assessment Centre	100003	Imaging	100	Brain MRI	134	UK Biobank Assessment Centre > Imaging > Brain MRI > Diffusion brain MRI > dMRI skeleton	0.786988	1
1211	20003#1140871266	CAT-MUL	334446/481(334927)	0.0920193	0.00228768	0.182008	0.0447802	LOGISTIC-BINARY	Treatment/medication code		100000	UK Biobank Assessment Centre	100071	Verbal interview	100075	Medications	100075	UK Biobank Assessment Centre > Verbal interview > Medications	0.786988	1
1212	41204#M628	CAT-MUL	334905/63(334968)	-0.244032	-0.477341	-0.00210077	0.0448287	LOGISTIC-BINARY	Diagnoses - secondary ICD10		100091	Health-related outcomes	2000	Hospital in-patient	2002	Diagnoses	2022	Health-related outcomes > Hospital in-patient > Diagnoses > Summary Information (diagnoses)	0.786988	1
1213	41204#M7022	CAT-MUL	334951/17(334968)	0.495798	0.0137274	0.985165	0.0448632	LOGISTIC-BINARY	Diagnoses - secondary ICD10		100091	Health-related outcomes	2000	Hospital in-patient	2002	Diagnoses	2022	Health-related outcomes > Hospital in-patient > Diagnoses > Summary Information (diagnoses)	0.786988	1
1214	4559	CAT-SIN	109721	0.0112483	0.000257128	0.0222395	0.0448745	ORDERED-LOGISTIC	Family relationship satisfaction		100000	UK Biobank Assessment Centre	100025	Touchscreen	100059	Psychosocial factors	100060	UK Biobank Assessment Centre > Touchscreen > Psychosocial factors > Mental health	0.786988	1
1215	41204#D124	CAT-MUL	334436/532(334968)	-0.0862899	-0.170319	-0.0017187	0.0448937	LOGISTIC-BINARY	Diagnoses - secondary ICD10		100091	Health-related outcomes	2000	Hospital in-patient	2002	Diagnoses	2022	Health-related outcomes > Hospital in-patient > Diagnoses > Summary Information (diagnoses)	0.786988	1
1216	41204#S301	CAT-MUL	334919/49(334968)	-0.274759	-0.536305	-0.00145493	0.04496	LOGISTIC-BINARY	Diagnoses - secondary ICD10		100091	Health-related outcomes	2000	Hospital in-patient	2002	Diagnoses	2022	Health-related outcomes > Hospital in-patient > Diagnoses > Summary Information (diagnoses)	0.787502	1
1217	41200#W451	CAT-MUL	334741/227(334968)	-0.13112	-0.258438	-0.00221137	0.0450145	LOGISTIC-BINARY	Operative procedures - main OPCS		100091	Health-related outcomes	2000	Hospital in-patient	2005	Operations	2025	Health-related outcomes > Hospital in-patient > Operations > Summary Information (operations)	0.787534	1
1218	100840	CAT-SIN	47519	-0.0300886	-0.0595189	-0.000658167	0.0450937	ORDERED-LOGISTIC	Bran cereal intake		100089	Online follow-up	100090	Diet by 24-hour recall	100102	Cereal yesterday	100102	Online follow-up > Diet by 24-hour recall > Cereal yesterday	0.787534	1
1219	41200#W319	CAT-MUL	334927/41(334968)	0.316839	0.00772443	0.627586	0.0451012	LOGISTIC-BINARY	Operative procedures - main OPCS		100091	Health-related outcomes	2000	Hospital in-patient	2005	Operations	2025	Health-related outcomes > Hospital in-patient > Operations > Summary Information (operations)	0.787534	1
1220	41210#S275	CAT-MUL	334065/903(334968)	0.0670497	0.00154272	0.132717	0.0451223	LOGISTIC-BINARY	Operative procedures - secondary OPCS		100091	Health-related outcomes	2000	Hospital in-patient	2005	Operations	2025	Health-related outcomes > Hospital in-patient > Operations > Summary Information (operations)	0.787534	1
1221	20003#1140852756	CAT-MUL	334822/105(334927)	-0.190772	-0.374987	-0.00225302	0.0452315	LOGISTIC-BINARY	Treatment/medication code		100000	UK Biobank Assessment Centre	100071	Verbal interview	100075	Medications	100075	UK Biobank Assessment Centre > Verbal interview > Medications	0.787534	1
1222	23298	CONTINUOUS	3695	-0.0322361	-0.0637951	-0.000676999	0.0452862	LINEAR	Femur troch BMD (bone mineral density) T-score (left)		100000	UK Biobank Assessment Centre	100003	Imaging	103	DXA assessment	125	UK Biobank Assessment Centre > Imaging > DXA assessment > Bone size, mineral and density by DXA	0.787534	1
1223	41210#Y701	CAT-MUL	334581/387(334968)	0.102442	0.00231854	0.20288	0.0453068	LOGISTIC-BINARY	Operative procedures - secondary OPCS		100091	Health-related outcomes	2000	Hospital in-patient	2005	Operations	2025	Health-related outcomes > Hospital in-patient > Operations > Summary Information (operations)	0.787534	1
1224	25510	CONTINUOUS	6329	-0.0249793	-0.0494387	-0.000519986	0.0453258	LINEAR	Weighted-mean FA in tract superior longitudinal fasciculus (right)		100000	UK Biobank Assessment Centre	100003	Imaging	100	Brain MRI	135	UK Biobank Assessment Centre > Imaging > Brain MRI > Diffusion brain MRI > dMRI weighted means	0.787534	1
1225	41202#J46	CAT-MUL	334795/173(334968)	-0.149641	-0.294895	-0.0021261	0.0453438	LOGISTIC-BINARY	Diagnoses - main ICD10		100091	Health-related outcomes	2000	Hospital in-patient	2002	Diagnoses	2022	Health-related outcomes > Hospital in-patient > Diagnoses > Summary Information (diagnoses)	0.787534	1
1226	41200#X659	CAT-MUL	334892/76(334968)	-0.221167	-0.433784	-0.00171302	0.0453845	LOGISTIC-BINARY	Operative procedures - main OPCS		100091	Health-related outcomes	2000	Hospital in-patient	2005	Operations	2025	Health-related outcomes > Hospital in-patient > Operations > Summary Information (operations)	0.787534	1
1227	41210#U298	CAT-MUL	334942/26(334968)	-0.366129	-0.708059	0.00376038	0.0453981	LOGISTIC-BINARY	Operative procedures - secondary OPCS		100091	Health-related outcomes	2000	Hospital in-patient	2005	Operations	2025	Health-related outcomes > Hospital in-patient > Operations > Summary Information (operations)	0.787534	1
1228	25134	CONTINUOUS	6329	0.0249529	0.000508245	0.0493976	0.0454245	LINEAR	Mean MD in sagittal stratum on FA skeleton (right)		100000	UK Biobank Assessment Centre	100003	Imaging	100	Brain MRI	134	UK Biobank Assessment Centre > Imaging > Brain MRI > Diffusion brain MRI > dMRI skeleton	0.787534	1
1229	40006#C01	CAT-MUL	334883/85(334968)	-0.211305	-0.415016	-0.00195055	0.0454425	LOGISTIC-BINARY	Type of cancer: ICD10		100091	Health-related outcomes	100092	Cancer register	100092	Cancer register	100092	Health-related outcomes > Cancer register	0.787534	1
1230	41204#K469	CAT-MUL	334858/110(334968)	0.192396	0.00427601	0.381303	0.0455463	LOGISTIC-BINARY	Diagnoses - secondary ICD10		100091	Health-related outcomes	2000	Hospital in-patient	2002	Diagnoses	2022	Health-related outcomes > Hospital in-patient > Diagnoses > Summary Information (diagnoses)	0.787557	1
1231	41202#I843	CAT-MUL	334778/190(334968)	0.146154	0.00315762	0.289634	0.0455741	LOGISTIC-BINARY	Diagnoses - main ICD10		100091	Health-related outcomes	2000	Hospital in-patient	2002	Diagnoses	2022	Health-related outcomes > Hospital in-patient > Diagnoses > Summary Information (diagnoses)	0.787557	1
1232	5306	INTEGER	60001	0.0164948	0.000323892	0.0326656	0.045585	ORDERED-LOGISTIC	6mm index of best keratometry results (left)		100000	UK Biobank Assessment Centre	100006	Physical measures	100013	Eye measures	100014	UK Biobank Assessment Centre > Physical measures > Eye measures > Autorefraction	0.787557	1
1233	41210#X339	CAT-MUL	333871/1097(334968)	0.0607017	0.00125906	0.120279	0.045592	LOGISTIC-BINARY	Operative procedures - secondary OPCS		100091	Health-related outcomes	2000	Hospital in-patient	2005	Operations	2025	Health-related outcomes > Hospital in-patient > Operations > Summary Information (operations)	0.787557	1
1234	41210#X502	CAT-MUL	334949/19(334968)	-0.42167	-0.810174	0.00853889	0.0456287	LOGISTIC-BINARY	Operative procedures - secondary OPCS		100091	Health-related outcomes	2000	Hospital in-patient	2005	Operations	2025	Health-related outcomes > Hospital in-patient > Operations > Summary Information (operations)	0.787557	1
1235	41230#5JT	CAT-MUL	334956/12(334968)	-0.512351	-0.972826	0.0205784	0.0458115	LOGISTIC-BINARY	PCT where patients GP was registered		100091	Health-related outcomes	2000	Hospital in-patient	2001	Admission and discharge	2021	Health-related outcomes > Hospital in-patient > Admission and discharge > Summary Information (admission and discharge)	0.789363	1
1236	41202#F200	CAT-MUL	334836/132(334968)	0.175797	0.0036127	0.348608	0.0458556	LOGISTIC-BINARY	Diagnoses - main ICD10		100091	Health-related outcomes	2000	Hospital in-patient	2002	Diagnoses	2022	Health-related outcomes > Hospital in-patient > Diagnoses > Summary Information (diagnoses)	0.789363	1
1237	41203#V584	CAT-MUL	334953/15(334968)	-0.459508	-0.875882	0.0160092	0.0459071	LOGISTIC-BINARY	Diagnoses - main ICD9		100091	Health-related outcomes	2000	Hospital in-patient	2002	Diagnoses	2022	Health-related outcomes > Hospital in-patient > Diagnoses > Summary Information (diagnoses)	0.789363	1
1238	41200#A091	CAT-MUL	334915/53(334968)	0.277614	0.00566526	0.550798	0.0459571	LOGISTIC-BINARY	Operative procedures - main OPCS		100091	Health-related outcomes	2000	Hospital in-patient	2005	Operations	2025	Health-related outcomes > Hospital in-patient > Operations > Summary Information (operations)	0.789363	1
1239	41202#M2486	CAT-MUL	334932/36(334968)	-0.314922	-0.613205	0.00173599	0.0459933	LOGISTIC-BINARY	Diagnoses - main ICD10		100091	Health-related outcomes	2000	Hospital in-patient	2002	Diagnoses	2022	Health-related outcomes > Hospital in-patient > Diagnoses > Summary Information (diagnoses)	0.789363	1
1240	25060	CONTINUOUS	6329	-0.0254652	-0.0504788	-0.000451591	0.0460061	LINEAR	Mean FA in splenium of corpus callosum on FA skeleton		100000	UK Biobank Assessment Centre	100003	Imaging	100	Brain MRI	134	UK Biobank Assessment Centre > Imaging > Brain MRI > Diffusion brain MRI > dMRI skeleton	0.789363	1
1241	41200#A608	CAT-MUL	334946/22(334968)	-0.391328	-0.754951	0.00772076	0.0460098	LOGISTIC-BINARY	Operative procedures - main OPCS		100091	Health-related outcomes	2000	Hospital in-patient	2005	Operations	2025	Health-related outcomes > Hospital in-patient > Operations > Summary Information (operations)	0.789363	1
1242	20003#1140883656	CAT-MUL	334825/102(334927)	0.19935	0.00394735	0.39548	0.0460298	LOGISTIC-BINARY	Treatment/medication code		100000	UK Biobank Assessment Centre	100071	Verbal interview	100075	Medications	100075	UK Biobank Assessment Centre > Verbal interview > Medications	0.789363	1
1243	41200#A812	CAT-MUL	334868/100(334968)	0.201446	0.00387048	0.399799	0.0461909	LOGISTIC-BINARY	Operative procedures - main OPCS		100091	Health-related outcomes	2000	Hospital in-patient	2005	Operations	2025	Health-related outcomes > Hospital in-patient > Operations > Summary Information (operations)	0.790182	1
1244	41200#G488	CAT-MUL	334868/100(334968)	0.201168	0.00379292	0.399235	0.04621	LOGISTIC-BINARY	Operative procedures - main OPCS		100091	Health-related outcomes	2000	Hospital in-patient	2005	Operations	2025	Health-related outcomes > Hospital in-patient > Operations > Summary Information (operations)	0.790182	1
1245	41202#T817	CAT-MUL	334932/36(334968)	0.336944	0.00650204	0.669486	0.0463048	LOGISTIC-BINARY	Diagnoses - main ICD10		100091	Health-related outcomes	2000	Hospital in-patient	2002	Diagnoses	2022	Health-related outcomes > Hospital in-patient > Diagnoses > Summary Information (diagnoses)	0.790182	1
1246	41210#T412	CAT-MUL	334955/13(334968)	0.564383	0.0123161	1.12789	0.0463621	LOGISTIC-BINARY	Operative procedures - secondary OPCS		100091	Health-related outcomes	2000	Hospital in-patient	2005	Operations	2025	Health-related outcomes > Hospital in-patient > Operations > Summary Information (operations)	0.790182	1
1247	41204#H022	CAT-MUL	334947/21(334968)	-0.398026	-0.766386	0.0095446	0.0464254	LOGISTIC-BINARY	Diagnoses - secondary ICD10		100091	Health-related outcomes	2000	Hospital in-patient	2002	Diagnoses	2022	Health-related outcomes > Hospital in-patient > Diagnoses > Summary Information (diagnoses)	0.790182	1
1248	41202#K219	CAT-MUL	330273/4695(334968)	-0.0292075	-0.0579302	-0.000437763	0.0464399	LOGISTIC-BINARY	Diagnoses - main ICD10		100091	Health-related outcomes	2000	Hospital in-patient	2002	Diagnoses	2022	Health-related outcomes > Hospital in-patient > Diagnoses > Summary Information (diagnoses)	0.790182	1
1249	41210#E147	CAT-MUL	334958/10(334968)	0.64342	0.0154785	1.29139	0.0464475	LOGISTIC-BINARY	Operative procedures - secondary OPCS		100091	Health-related outcomes	2000	Hospital in-patient	2005	Operations	2025	Health-related outcomes > Hospital in-patient > Operations > Summary Information (operations)	0.790182	1
1250	41202#K119	CAT-MUL	334907/61(334968)	-0.246208	-0.483331	-0.000278531	0.0464618	LOGISTIC-BINARY	Diagnoses - main ICD10		100091	Health-related outcomes	2000	Hospital in-patient	2002	Diagnoses	2022	Health-related outcomes > Hospital in-patient > Diagnoses > Summary Information (diagnoses)	0.790182	1
1251	41204#S8260	CAT-MUL	334882/86(334968)	0.216855	0.00387527	0.430706	0.0465024	LOGISTIC-BINARY	Diagnoses - secondary ICD10		100091	Health-related outcomes	2000	Hospital in-patient	2002	Diagnoses	2022	Health-related outcomes > Hospital in-patient > Diagnoses > Summary Information (diagnoses)	0.790182	1
1252	41201#W260	CAT-MUL	334776/192(334968)	-0.141474	-0.279671	-0.00135286	0.0465098	LOGISTIC-BINARY	External causes		100091	Health-related outcomes	2000	Hospital in-patient	2002	Diagnoses	2022	Health-related outcomes > Hospital in-patient > Diagnoses > Summary Information (diagnoses)	0.790182	1
1253	41202#Z008	CAT-MUL	334953/15(334968)	0.522635	0.0103756	1.04365	0.0466397	LOGISTIC-BINARY	Diagnoses - main ICD10		100091	Health-related outcomes	2000	Hospital in-patient	2002	Diagnoses	2022	Health-related outcomes > Hospital in-patient > Diagnoses > Summary Information (diagnoses)	0.790182	1
1254	41204#E213	CAT-MUL	334771/197(334968)	0.142785	0.00238481	0.283709	0.0466864	LOGISTIC-BINARY	Diagnoses - secondary ICD10		100091	Health-related outcomes	2000	Hospital in-patient	2002	Diagnoses	2022	Health-related outcomes > Hospital in-patient > Diagnoses > Summary Information (diagnoses)	0.790182	1
1255	41200#T468	CAT-MUL	334922/46(334968)	-0.280845	-0.549767	0.00133902	0.046777	LOGISTIC-BINARY	Operative procedures - main OPCS		100091	Health-related outcomes	2000	Hospital in-patient	2005	Operations	2025	Health-related outcomes > Hospital in-patient > Operations > Summary Information (operations)	0.790182	1
1256	20004#1575	CAT-MUL	334824/103(334927)	-0.191542	-0.377821	-0.000900268	0.0467853	LOGISTIC-BINARY	Operation code		100000	UK Biobank Assessment Centre	100071	Verbal interview	100076	Operations	100076	UK Biobank Assessment Centre > Verbal interview > Operations	0.790182	1
1257	25357	CONTINUOUS	6329	-0.0246078	-0.048869	-0.000346599	0.0468166	LINEAR	Mean ICVF in superior cerebellar peduncle on FA skeleton (left)		100000	UK Biobank Assessment Centre	100003	Imaging	100	Brain MRI	134	UK Biobank Assessment Centre > Imaging > Brain MRI > Diffusion brain MRI > dMRI skeleton	0.790182	1
1258	20003#1140861088	CAT-MUL	334206/721(334927)	0.0743791	0.0011382	0.147813	0.0468537	LOGISTIC-BINARY	Treatment/medication code		100000	UK Biobank Assessment Centre	100071	Verbal interview	100075	Medications	100075	UK Biobank Assessment Centre > Verbal interview > Medications	0.790182	1
1259	41202#K839	CAT-MUL	334933/35(334968)	-0.318123	-0.620902	0.00290315	0.046865	LOGISTIC-BINARY	Diagnoses - main ICD10		100091	Health-related outcomes	2000	Hospital in-patient	2002	Diagnoses	2022	Health-related outcomes > Hospital in-patient > Diagnoses > Summary Information (diagnoses)	0.790182	1
1260	41201#V495	CAT-MUL	334950/18(334968)	0.47492	0.0083577	0.947416	0.0468855	LOGISTIC-BINARY	External causes		100091	Health-related outcomes	2000	Hospital in-patient	2002	Diagnoses	2022	Health-related outcomes > Hospital in-patient > Diagnoses > Summary Information (diagnoses)	0.790182	1
1261	41204#V495	CAT-MUL	334950/18(334968)	0.47492	0.0083577	0.947416	0.0468855	LOGISTIC-BINARY	Diagnoses - secondary ICD10		100091	Health-related outcomes	2000	Hospital in-patient	2002	Diagnoses	2022	Health-related outcomes > Hospital in-patient > Diagnoses > Summary Information (diagnoses)	0.790182	1
1262	23230	CONTINUOUS	3705	-0.0208328	-0.0413797	-0.000285974	0.0468971	LINEAR	Legs BMC (bone mineral content)		100000	UK Biobank Assessment Centre	100003	Imaging	103	DXA assessment	125	UK Biobank Assessment Centre > Imaging > DXA assessment > Bone size, mineral and density by DXA	0.790182	1
1263	41202#M45X0	CAT-MUL	334931/37(334968)	0.330159	0.00531542	0.656839	0.0469071	LOGISTIC-BINARY	Diagnoses - main ICD10		100091	Health-related outcomes	2000	Hospital in-patient	2002	Diagnoses	2022	Health-related outcomes > Hospital in-patient > Diagnoses > Summary Information (diagnoses)	0.790182	1
1264	20001#1026	CAT-MUL	334870/57(334927)	-0.25385	-0.498469	0.000504515	0.0469427	LOGISTIC-BINARY	Cancer code, self-reported		100000	UK Biobank Assessment Centre	100071	Verbal interview	100074	Medical conditions	100074	UK Biobank Assessment Centre > Verbal interview > Medical conditions	0.790182	1
1265	41202#C240	CAT-MUL	334933/35(334968)	0.340346	0.00555489	0.67723	0.0469468	LOGISTIC-BINARY	Diagnoses - main ICD10		100091	Health-related outcomes	2000	Hospital in-patient	2002	Diagnoses	2022	Health-related outcomes > Hospital in-patient > Diagnoses > Summary Information (diagnoses)	0.790182	1
1266	20003#1141179944	CAT-MUL	334907/20(334927)	-0.405403	-0.781636	0.0110348	0.046968	LOGISTIC-BINARY	Treatment/medication code		100000	UK Biobank Assessment Centre	100071	Verbal interview	100075	Medications	100075	UK Biobank Assessment Centre > Verbal interview > Medications	0.790182	1
1267	1528	INTEGER	308989	-0.00669246	-0.0132969	-8.8e-05	0.0470204	ORDERED-LOGISTIC	Water intake		100000	UK Biobank Assessment Centre	100025	Touchscreen	100050	Lifestyle and environment	100052	UK Biobank Assessment Centre > Touchscreen > Lifestyle and environment > Diet	0.790439	1
1268	20001#1059	CAT-MUL	332282/2645(334927)	0.0388737	0.000535652	0.0772752	0.0470743	LOGISTIC-BINARY	Cancer code, self-reported		100000	UK Biobank Assessment Centre	100071	Verbal interview	100074	Medical conditions	100074	UK Biobank Assessment Centre > Verbal interview > Medical conditions	0.790722	1
1269	25608	CONTINUOUS	6329	0.0240607	0.000303148	0.0478183	0.0471483	LINEAR	Weighted-mean L2 in tract inferior fronto-occipital fasciculus (left)		100000	UK Biobank Assessment Centre	100003	Imaging	100	Brain MRI	135	UK Biobank Assessment Centre > Imaging > Brain MRI > Diffusion brain MRI > dMRI weighted means	0.791127	1
1270	6149#3	CAT-MUL	290563/43339(333902)	-0.0102953	-0.0204616	-0.000125251	0.0471895	LOGISTIC-BINARY	Mouth/teeth dental problems		100000	UK Biobank Assessment Centre	100025	Touchscreen	100036	Health and medical history	100046	UK Biobank Assessment Centre > Touchscreen > Health and medical history > Mouth	0.791127	1
1271	41202#M2157	CAT-MUL	334932/36(334968)	-0.313634	-0.61259	0.00341725	0.0472545	LOGISTIC-BINARY	Diagnoses - main ICD10		100091	Health-related outcomes	2000	Hospital in-patient	2002	Diagnoses	2022	Health-related outcomes > Hospital in-patient > Diagnoses > Summary Information (diagnoses)	0.791127	1
1272	41204#W258	CAT-MUL	334954/14(334968)	-0.47555	-0.909492	0.0190105	0.0473076	LOGISTIC-BINARY	Diagnoses - secondary ICD10		100091	Health-related outcomes	2000	Hospital in-patient	2002	Diagnoses	2022	Health-related outcomes > Hospital in-patient > Diagnoses > Summary Information (diagnoses)	0.791127	1
1273	41200#M343	CAT-MUL	334900/68(334968)	-0.232974	-0.458758	0.000325238	0.0473301	LOGISTIC-BINARY	Operative procedures - main OPCS		100091	Health-related outcomes	2000	Hospital in-patient	2005	Operations	2025	Health-related outcomes > Hospital in-patient > Operations > Summary Information (operations)	0.791127	1
1274	20003#1140882742	CAT-MUL	334894/33(334927)	0.349059	0.00491437	0.695385	0.0474337	LOGISTIC-BINARY	Treatment/medication code		100000	UK Biobank Assessment Centre	100071	Verbal interview	100075	Medications	100075	UK Biobank Assessment Centre > Verbal interview > Medications	0.791127	1
1275	25703	CONTINUOUS	6329	0.0251037	0.000283945	0.0499234	0.0474368	LINEAR	Weighted-mean OD in tract uncinate fasciculus (right)		100000	UK Biobank Assessment Centre	100003	Imaging	100	Brain MRI	135	UK Biobank Assessment Centre > Imaging > Brain MRI > Diffusion brain MRI > dMRI weighted means	0.791127	1
1276	6142#6	CAT-MUL	321684/12343(334027)	0.0182642	0.000210599	0.0363329	0.0474779	LOGISTIC-BINARY	Current employment status		100000	UK Biobank Assessment Centre	100025	Touchscreen	100062	Sociodemographics	100064	UK Biobank Assessment Centre > Touchscreen > Sociodemographics > Employment	0.791127	1
1277	41210#W128	CAT-MUL	334951/17(334968)	-0.434424	-0.835688	0.015324	0.0475183	LOGISTIC-BINARY	Operative procedures - secondary OPCS		100091	Health-related outcomes	2000	Hospital in-patient	2005	Operations	2025	Health-related outcomes > Hospital in-patient > Operations > Summary Information (operations)	0.791127	1
1278	41200#Q118	CAT-MUL	334951/17(334968)	0.491426	0.00716152	0.981906	0.0475198	LOGISTIC-BINARY	Operative procedures - main OPCS		100091	Health-related outcomes	2000	Hospital in-patient	2005	Operations	2025	Health-related outcomes > Hospital in-patient > Operations > Summary Information (operations)	0.791127	1
1279	12336	INTEGER	10222	-0.0193598	-0.0385087	-0.000210947	0.0475295	LINEAR	Ventricular rate		100000	UK Biobank Assessment Centre	100006	Physical measures	104	ECG at rest, 12-lead	104	UK Biobank Assessment Centre > Physical measures > ECG at rest, 12-lead	0.791127	1
1280	23234	CONTINUOUS	3705	-0.0275205	-0.0547488	-0.000292282	0.0475922	LINEAR	Spine BMD (bone mineral density)		100000	UK Biobank Assessment Centre	100003	Imaging	103	DXA assessment	125	UK Biobank Assessment Centre > Imaging > DXA assessment > Bone size, mineral and density by DXA	0.791127	1
1281	41204#T659	CAT-MUL	334958/10(334968)	0.638547	0.0120327	1.28523	0.0476255	LOGISTIC-BINARY	Diagnoses - secondary ICD10		100091	Health-related outcomes	2000	Hospital in-patient	2002	Diagnoses	2022	Health-related outcomes > Hospital in-patient > Diagnoses > Summary Information (diagnoses)	0.791127	1
1282	41200#E639	CAT-MUL	334935/33(334968)	-0.325332	-0.634999	0.00482714	0.0476274	LOGISTIC-BINARY	Operative procedures - main OPCS		100091	Health-related outcomes	2000	Hospital in-patient	2005	Operations	2025	Health-related outcomes > Hospital in-patient > Operations > Summary Information (operations)	0.791127	1
1283	41200#B145	CAT-MUL	334886/82(334968)	0.220793	0.00275122	0.439722	0.0476951	LOGISTIC-BINARY	Operative procedures - main OPCS		100091	Health-related outcomes	2000	Hospital in-patient	2005	Operations	2025	Health-related outcomes > Hospital in-patient > Operations > Summary Information (operations)	0.791127	1
1284	41203#6869	CAT-MUL	334950/18(334968)	0.472904	0.00604838	0.945047	0.0478179	LOGISTIC-BINARY	Diagnoses - main ICD9		100091	Health-related outcomes	2000	Hospital in-patient	2002	Diagnoses	2022	Health-related outcomes > Hospital in-patient > Diagnoses > Summary Information (diagnoses)	0.791127	1
1285	41210#Q165	CAT-MUL	334922/46(334968)	0.295334	0.00324347	0.588301	0.0478514	LOGISTIC-BINARY	Operative procedures - secondary OPCS		100091	Health-related outcomes	2000	Hospital in-patient	2005	Operations	2025	Health-related outcomes > Hospital in-patient > Operations > Summary Information (operations)	0.791127	1
1286	20002#1601	CAT-MUL	334912/15(334927)	-0.4602	-0.884307	0.0184762	0.047958	LOGISTIC-BINARY	Non-cancer illness code, self-reported		100000	UK Biobank Assessment Centre	100071	Verbal interview	100074	Medical conditions	100074	UK Biobank Assessment Centre > Verbal interview > Medical conditions	0.791127	1
1287	41230#5MN	CAT-MUL	334323/645(334968)	0.0783954	0.000789024	0.156205	0.0480231	LOGISTIC-BINARY	PCT where patients GP was registered		100091	Health-related outcomes	2000	Hospital in-patient	2001	Admission and discharge	2021	Health-related outcomes > Hospital in-patient > Admission and discharge > Summary Information (admission and discharge)	0.791127	1
1288	22420	INTEGER	3368	0.0328594	0.000267729	0.0654511	0.0481485	LINEAR	LV ejection fraction		100000	UK Biobank Assessment Centre	100003	Imaging	102	Heart MRI	133	UK Biobank Assessment Centre > Imaging > Heart MRI > Left ventricular size and function	0.791127	1
1289	25514	CONTINUOUS	6329	-0.0245773	-0.0489578	-0.000196784	0.0481798	LINEAR	Weighted-mean FA in tract uncinate fasciculus (right)		100000	UK Biobank Assessment Centre	100003	Imaging	100	Brain MRI	135	UK Biobank Assessment Centre > Imaging > Brain MRI > Diffusion brain MRI > dMRI weighted means	0.791127	1
1290	41210#Z411	CAT-MUL	333742/1226(334968)	-0.0562628	-0.11197	-0.000343822	0.0481986	LOGISTIC-BINARY	Operative procedures - secondary OPCS		100091	Health-related outcomes	2000	Hospital in-patient	2005	Operations	2025	Health-related outcomes > Hospital in-patient > Operations > Summary Information (operations)	0.791127	1
1291	41204#R258	CAT-MUL	334894/74(334968)	-0.222686	-0.439715	0.0010291	0.048255	LOGISTIC-BINARY	Diagnoses - secondary ICD10		100091	Health-related outcomes	2000	Hospital in-patient	2002	Diagnoses	2022	Health-related outcomes > Hospital in-patient > Diagnoses > Summary Information (diagnoses)	0.791127	1
1292	41210#Q093	CAT-MUL	334951/17(334968)	-0.436993	-0.842024	0.0161244	0.048275	LOGISTIC-BINARY	Operative procedures - secondary OPCS		100091	Health-related outcomes	2000	Hospital in-patient	2005	Operations	2025	Health-related outcomes > Hospital in-patient > Operations > Summary Information (operations)	0.791127	1
1293	41200#W092	CAT-MUL	334945/23(334968)	-0.382476	-0.742422	0.0102771	0.0483763	LOGISTIC-BINARY	Operative procedures - main OPCS		100091	Health-related outcomes	2000	Hospital in-patient	2005	Operations	2025	Health-related outcomes > Hospital in-patient > Operations > Summary Information (operations)	0.791127	1
1294	41210#E036	CAT-MUL	334652/316(334968)	-0.109837	-0.218348	-0.00028168	0.0484569	LOGISTIC-BINARY	Operative procedures - secondary OPCS		100091	Health-related outcomes	2000	Hospital in-patient	2005	Operations	2025	Health-related outcomes > Hospital in-patient > Operations > Summary Information (operations)	0.791127	1
1295	23275	INTEGER	3705	-0.0210284	-0.0419171	-0.000139704	0.0484881	LINEAR	Legs lean mass	YES	100000	UK Biobank Assessment Centre	100003	Imaging	103	DXA assessment	124	UK Biobank Assessment Centre > Imaging > DXA assessment > Body composition by DXA	0.791127	1
1296	41200#F445	CAT-MUL	334951/17(334968)	-0.436767	-0.843724	0.0158833	0.0485622	LOGISTIC-BINARY	Operative procedures - main OPCS		100091	Health-related outcomes	2000	Hospital in-patient	2005	Operations	2025	Health-related outcomes > Hospital in-patient > Operations > Summary Information (operations)	0.791127	1
[truncated: 20,003 more rows]

## Sheet: Table 2
	varName	varType	n	beta	lower	upper	pvalue	resType	description	isTraitOfInterest	Cat1_ID	Cat1_Title	Cat2_ID	Cat2_Title	Cat3_ID	Cat3_Title	Category	Path	FDR	Bonf
[truncated: 21,299 more rows]
