# Supplementary material for: Impact of sex hormone-binding globulin on the human phenome
Source: Hum Mol Genet. 2020 Jan 10;29(11):1824–32. doi: 10.1093/hmg/ddz269 (PMC7372548; doi:10.1093/hmg/ddz269)
Supplement: Supplementary_Appendix_A2_110519_ddz269 [file supplementary_appendix_a2_110519_ddz269.xlsx]

## Sheet: Table 1
Analysis	Outcome	Method	N SNP	b	se	pval	lower CI	upper CI
SHBG allele score	Impedance (right arm)	Weighted median	10	7.41635	0.993916	8.54e-14	5.46827	9.36442
SHBG allele score	Impedance (right arm)	Inverse variance weighted (multiplicative random effects)	10	5.36297	3.51807	0.127406	-1.53244	12.2584
SHBG allele score	Impedance (right arm)	Inverse variance weighted (fixed effects)	10	5.36297	0.682613	3.95e-15	4.02505	6.7009
SHBG allele score	Impedance (right arm)	MR Egger	10	11.7222	6.71559	0.11904	-1.44031	24.8848
SHBG allele score	Impedance (right arm)	MR Egger (bootstrap)	10	9.50202	1.78864	0	5.99629	13.0077
SHBG allele score sensitivity	Impedance (right arm)	Weighted median	9	7.45202	1.01117	1.71e-13	5.47013	9.43391
SHBG allele score sensitivity	Impedance (right arm)	Inverse variance weighted (multiplicative random effects)	9	7.20128	2.54175	0.00460849	2.21945	12.1831
SHBG allele score sensitivity	Impedance (right arm)	Inverse variance weighted (fixed effects)	9	7.20128	0.700864	9.15e-25	5.82758	8.57497
SHBG allele score sensitivity	Impedance (right arm)	MR Egger	9	8.79877	5.18593	0.133575	-1.36565	18.9632
SHBG allele score sensitivity	Impedance (right arm)	MR Egger (bootstrap)	9	9.58977	1.48853	0	6.67226	12.5073
SHBG allele score	Impedance (left arm)	Weighted median	10	7.40275	0.99057	7.83e-14	5.46123	9.34427
SHBG allele score	Impedance (left arm)	Inverse variance weighted (multiplicative random effects)	10	5.45974	3.57617	0.126835	-1.54955	12.469
SHBG allele score	Impedance (left arm)	Inverse variance weighted (fixed effects)	10	5.45974	0.699684	6.04e-15	4.08836	6.83112
SHBG allele score	Impedance (left arm)	MR Egger	10	11.5971	6.87793	0.130255	-1.8836	25.0779
SHBG allele score	Impedance (left arm)	MR Egger (bootstrap)	10	9.71786	1.94861	0	5.89859	13.5371
SHBG allele score sensitivity	Impedance (left arm)	Weighted median	9	7.44721	1.04466	1.01e-12	5.39967	9.49476
SHBG allele score sensitivity	Impedance (left arm)	Inverse variance weighted (multiplicative random effects)	9	7.39713	2.45777	0.00261508	2.57991	12.2144
SHBG allele score sensitivity	Impedance (left arm)	Inverse variance weighted (fixed effects)	9	7.39713	0.718393	7.29e-25	5.98908	8.80518
SHBG allele score sensitivity	Impedance (left arm)	MR Egger	9	8.45816	5.03914	0.137147	-1.41857	18.3349
SHBG allele score sensitivity	Impedance (left arm)	MR Egger (bootstrap)	9	9.92694	1.5377	0	6.91305	12.9408
SHBG allele score	Pulse (automated reading)	Weighted median	10	-1.23923	0.288662	1.76e-05	-1.80501	-0.673455
SHBG allele score	Pulse (automated reading)	Inverse variance weighted (multiplicative random effects)	10	-1.45749	0.734381	0.047184	-2.89687	-0.0180988
SHBG allele score	Pulse (automated reading)	Inverse variance weighted (fixed effects)	10	-1.45749	0.214585	1.11e-11	-1.87807	-1.0369
SHBG allele score	Pulse (automated reading)	MR Egger	10	-0.834236	1.4834	0.589263	-3.7417	2.07322
SHBG allele score	Pulse (automated reading)	MR Egger (bootstrap)	10	-1.26938	0.490557	0.003	-2.23088	-0.307893
SHBG allele score sensitivity	Pulse (automated reading)	Weighted median	9	-1.22331	0.303159	5.45e-05	-1.8175	-0.629123
SHBG allele score sensitivity	Pulse (automated reading)	Inverse variance weighted (multiplicative random effects)	9	-0.990905	0.332698	0.00289763	-1.64299	-0.338817
SHBG allele score sensitivity	Pulse (automated reading)	Inverse variance weighted (fixed effects)	9	-0.990905	0.220328	6.88e-06	-1.42275	-0.559063
SHBG allele score sensitivity	Pulse (automated reading)	MR Egger	9	-1.67853	0.614021	0.0291835	-2.88201	-0.475052
SHBG allele score sensitivity	Pulse (automated reading)	MR Egger (bootstrap)	9	-1.26138	0.423428	0.002	-2.0913	-0.431464
SHBG allele score	Impedance (whole body)	Weighted median	10	9.51264	1.74618	5.1e-08	6.09012	12.9352
SHBG allele score	Impedance (whole body)	Inverse variance weighted (multiplicative random effects)	10	5.63984	6.00349	0.347512	-6.127	17.4067
SHBG allele score	Impedance (whole body)	Inverse variance weighted (fixed effects)	10	5.63984	1.19172	2.22e-06	3.30408	7.9756
SHBG allele score	Impedance (whole body)	MR Egger	10	16.1165	11.5199	0.199364	-6.4625	38.6955
SHBG allele score	Impedance (whole body)	MR Egger (bootstrap)	10	13.5298	3.19123	0	7.275	19.7846
SHBG allele score sensitivity	Impedance (whole body)	Weighted median	9	9.65385	1.70983	1.64e-08	6.30259	13.0051
SHBG allele score sensitivity	Impedance (whole body)	Inverse variance weighted (multiplicative random effects)	9	8.8416	4.22139	0.0362174	0.567683	17.1155
SHBG allele score sensitivity	Impedance (whole body)	Inverse variance weighted (fixed effects)	9	8.8416	1.22358	4.97e-13	6.44337	11.2398
SHBG allele score sensitivity	Impedance (whole body)	MR Egger	9	10.9633	8.6419	0.245133	-5.97483	27.9014
SHBG allele score sensitivity	Impedance (whole body)	MR Egger (bootstrap)	9	13.9421	2.61585	0	8.81506	19.0692
SHBG allele score	Standing height	Weighted median	10	0.466245	0.300256	0.120466	-0.122258	1.05475
SHBG allele score	Standing height	Inverse variance weighted (multiplicative random effects)	10	0.860482	0.512828	0.0933633	-0.14466	1.86562
SHBG allele score	Standing height	Inverse variance weighted (fixed effects)	10	0.860482	0.112719	2.28e-14	0.639552	1.08141
SHBG allele score	Standing height	MR Egger	10	-0.0288453	0.984849	0.977352	-1.95915	1.90146
SHBG allele score	Standing height	MR Egger (bootstrap)	10	-0.066307	0.274185	0.411	-0.603709	0.471095
SHBG allele score sensitivity	Standing height	Weighted median	9	0.394936	0.27493	0.150861	-0.143927	0.933799
SHBG allele score sensitivity	Standing height	Inverse variance weighted (multiplicative random effects)	9	0.65499	0.457418	0.152165	-0.24155	1.55153
SHBG allele score sensitivity	Standing height	Inverse variance weighted (fixed effects)	9	0.65499	0.115734	1.52e-08	0.428152	0.881828
SHBG allele score sensitivity	Standing height	MR Egger	9	0.279416	0.927089	0.771873	-1.53768	2.09651
SHBG allele score sensitivity	Standing height	MR Egger (bootstrap)	9	-0.0768117	0.25117	0.381	-0.569105	0.415482
SHBG allele score	Alcohol consumption frequency	Weighted median	10	-0.0782128	0.0437567	0.0738647	-0.163976	0.00755019
SHBG allele score	Alcohol consumption frequency	Inverse variance weighted (multiplicative random effects)	10	-0.192879	0.151154	0.20194	-0.489142	0.103383
SHBG allele score	Alcohol consumption frequency	Inverse variance weighted (fixed effects)	10	-0.192879	0.0316807	1.14e-09	-0.254973	-0.130785
SHBG allele score	Alcohol consumption frequency	MR Egger	10	0.0370786	0.295172	0.903134	-0.541458	0.615615
SHBG allele score	Alcohol consumption frequency	MR Egger (bootstrap)	10	-0.0391585	0.0822118	0.316	-0.200294	0.121976
SHBG allele score sensitivity	Alcohol consumption frequency	Weighted median	9	-0.0770227	0.0407683	0.0588542	-0.156929	0.0028831
SHBG allele score sensitivity	Alcohol consumption frequency	Inverse variance weighted (multiplicative random effects)	9	-0.0945689	0.0602216	0.116334	-0.212603	0.0234654
SHBG allele score sensitivity	Alcohol consumption frequency	Inverse variance weighted (fixed effects)	9	-0.0945689	0.0325289	0.00364645	-0.158325	-0.0308123
SHBG allele score sensitivity	Alcohol consumption frequency	MR Egger	9	-0.130696	0.123068	0.323503	-0.371909	0.110517
SHBG allele score sensitivity	Alcohol consumption frequency	MR Egger (bootstrap)	9	-0.0310352	0.0598329	0.301	-0.148308	0.0862374
SHBG allele score	Heel broadband ultrasound attenuation (right)	Weighted median	10	-3.21481	0.770456	3.01e-05	-4.72491	-1.70472
SHBG allele score	Heel broadband ultrasound attenuation (right)	Inverse variance weighted (multiplicative random effects)	10	-2.81379	0.676649	3.2e-05	-4.14002	-1.48755
SHBG allele score	Heel broadband ultrasound attenuation (right)	Inverse variance weighted (fixed effects)	10	-2.81379	0.587426	1.67e-06	-3.96514	-1.66243
SHBG allele score	Heel broadband ultrasound attenuation (right)	MR Egger	10	-4.62992	1.16912	0.00417601	-6.92139	-2.33844
SHBG allele score	Heel broadband ultrasound attenuation (right)	MR Egger (bootstrap)	10	-2.97838	1.09806	0.002	-5.13056	-0.826187
SHBG allele score sensitivity	Heel broadband ultrasound attenuation (right)	Weighted median	9	-3.23267	0.781111	3.5e-05	-4.76365	-1.70169
SHBG allele score sensitivity	Heel broadband ultrasound attenuation (right)	Inverse variance weighted (multiplicative random effects)	9	-3.01208	0.669241	6.77e-06	-4.32379	-1.70036
SHBG allele score sensitivity	Heel broadband ultrasound attenuation (right)	Inverse variance weighted (fixed effects)	9	-3.01208	0.603197	5.93e-07	-4.19434	-1.82981
SHBG allele score sensitivity	Heel broadband ultrasound attenuation (right)	MR Egger	9	-4.43121	1.22906	0.00867766	-6.84017	-2.02225
SHBG allele score sensitivity	Heel broadband ultrasound attenuation (right)	MR Egger (bootstrap)	9	-2.96375	1.07356	0.003	-5.06792	-0.859574
SHBG allele score	Hip replacement	Weighted median	10	0.890758	0.181561	9.29e-07	0.534897	1.24662
SHBG allele score	Hip replacement	Inverse variance weighted (multiplicative random effects)	10	0.728653	0.128516	1.43e-08	0.476762	0.980544
SHBG allele score	Hip replacement	Inverse variance weighted (fixed effects)	10	0.728653	0.141295	2.51e-07	0.451715	1.00559
SHBG allele score	Hip replacement	MR Egger	10	0.746094	0.272386	0.0254843	0.212218	1.27997
SHBG allele score	Hip replacement	MR Egger (bootstrap)	10	1.09351	0.262244	0	0.579509	1.60751
SHBG allele score sensitivity	Hip replacement	Weighted median	9	0.877733	0.189386	3.58e-06	0.506536	1.24893
SHBG allele score sensitivity	Hip replacement	Inverse variance weighted (multiplicative random effects)	9	0.706725	0.135535	1.84e-07	0.441077	0.972372
SHBG allele score sensitivity	Hip replacement	Inverse variance weighted (fixed effects)	9	0.706725	0.144988	1.09e-06	0.422549	0.9909
SHBG allele score sensitivity	Hip replacement	MR Egger	9	0.791089	0.278776	0.0251266	0.244688	1.33749
SHBG allele score sensitivity	Hip replacement	MR Egger (bootstrap)	9	1.09331	0.273761	0	0.556741	1.62988
SHBG allele score	Gallbladder removal	Weighted median	10	0.22324	0.129808	0.0854726	-0.0311825	0.477663
SHBG allele score	Gallbladder removal	Inverse variance weighted (multiplicative random effects)	10	0.488908	0.261524	0.0615592	-0.023679	1.00149
SHBG allele score	Gallbladder removal	Inverse variance weighted (fixed effects)	10	0.488908	0.0923618	1.2e-07	0.307878	0.669937
SHBG allele score	Gallbladder removal	MR Egger	10	0.244131	0.52578	0.654791	-0.786397	1.27466
SHBG allele score	Gallbladder removal	MR Egger (bootstrap)	10	0.694839	0.194768	0	0.313094	1.07659
SHBG allele score sensitivity	Gallbladder removal	Weighted median	9	0.216345	0.129706	0.0953223	-0.0378784	0.470569
SHBG allele score sensitivity	Gallbladder removal	Inverse variance weighted (multiplicative random effects)	9	0.404953	0.252418	0.108649	-0.0897857	0.899692
SHBG allele score sensitivity	Gallbladder removal	Inverse variance weighted (fixed effects)	9	0.404953	0.0948007	1.94e-05	0.219144	0.590762
SHBG allele score sensitivity	Gallbladder removal	MR Egger	9	0.382783	0.51915	0.484899	-0.634751	1.40032
SHBG allele score sensitivity	Gallbladder removal	MR Egger (bootstrap)	9	0.702535	0.19053	0	0.329095	1.07597
SHBG allele score	Cholesterol medication (males)	Weighted median	10	-0.356888	0.0867668	3.9e-05	-0.526951	-0.186825
SHBG allele score	Cholesterol medication (males)	Inverse variance weighted (multiplicative random effects)	10	-0.366083	0.153441	0.0170409	-0.666827	-0.0653388
SHBG allele score	Cholesterol medication (males)	Inverse variance weighted (fixed effects)	10	-0.366083	0.0655198	2.31e-08	-0.494501	-0.237664
SHBG allele score	Cholesterol medication (males)	MR Egger	10	-0.322683	0.313366	0.333259	-0.936881	0.291514
SHBG allele score	Cholesterol medication (males)	MR Egger (bootstrap)	10	-0.301472	0.135818	0.009	-0.567675	-0.0352692
SHBG allele score sensitivity	Cholesterol medication (males)	Weighted median	9	-0.355655	0.0861238	3.63e-05	-0.524458	-0.186852
SHBG allele score sensitivity	Cholesterol medication (males)	Inverse variance weighted (multiplicative random effects)	9	-0.270103	0.0752873	0.000333692	-0.417667	-0.12254
SHBG allele score sensitivity	Cholesterol medication (males)	Inverse variance weighted (fixed effects)	9	-0.270103	0.0672829	5.96e-05	-0.401978	-0.138229
SHBG allele score sensitivity	Cholesterol medication (males)	MR Egger	9	-0.503826	0.129302	0.00592545	-0.757258	-0.250395
SHBG allele score sensitivity	Cholesterol medication (males)	MR Egger (bootstrap)	9	-0.293268	0.127485	0.011	-0.543139	-0.0433966
SHBG allele score	High cholesterol (self-report)	Weighted median	10	-0.197301	0.0749785	0.00850255	-0.344259	-0.0503431
SHBG allele score	High cholesterol (self-report)	Inverse variance weighted (multiplicative random effects)	10	-0.296479	0.217062	0.171979	-0.721921	0.128963
SHBG allele score	High cholesterol (self-report)	Inverse variance weighted (fixed effects)	10	-0.296479	0.0557432	1.05e-07	-0.405736	-0.187223
SHBG allele score	High cholesterol (self-report)	MR Egger	10	-0.197693	0.44045	0.665454	-1.06098	0.66559
SHBG allele score	High cholesterol (self-report)	MR Egger (bootstrap)	10	-0.213542	0.147426	0.074	-0.502498	0.0754134
SHBG allele score sensitivity	High cholesterol (self-report)	Weighted median	9	-0.196972	0.0792483	0.0129369	-0.352298	-0.041645
SHBG allele score sensitivity	High cholesterol (self-report)	Inverse variance weighted (multiplicative random effects)	9	-0.153961	0.0823356	0.061495	-0.315339	0.0074168
SHBG allele score sensitivity	High cholesterol (self-report)	Inverse variance weighted (fixed effects)	9	-0.153961	0.0572423	0.00715304	-0.266156	-0.041766
SHBG allele score sensitivity	High cholesterol (self-report)	MR Egger	9	-0.461761	0.109584	0.00396718	-0.676545	-0.246976
SHBG allele score sensitivity	High cholesterol (self-report)	MR Egger (bootstrap)	9	-0.187125	0.10735	0.037	-0.397531	0.0232812
SHBG allele score	Hot drink temperature	Weighted median	10	-0.152394	0.0495392	0.00209629	-0.249491	-0.0552976
SHBG allele score	Hot drink temperature	Inverse variance weighted (multiplicative random effects)	10	-0.193457	0.0780301	0.0131655	-0.346396	-0.040518
SHBG allele score	Hot drink temperature	Inverse variance weighted (fixed effects)	10	-0.193457	0.0376987	2.87e-07	-0.267346	-0.119567
SHBG allele score	Hot drink temperature	MR Egger	10	-0.130224	0.15781	0.433177	-0.43953	0.179083
SHBG allele score	Hot drink temperature	MR Egger (bootstrap)	10	-0.13521	0.0759256	0.029	-0.284024	0.0136039
SHBG allele score sensitivity	Hot drink temperature	Weighted median	9	-0.150728	0.0490026	0.00209857	-0.246773	-0.0546828
SHBG allele score sensitivity	Hot drink temperature	Inverse variance weighted (multiplicative random effects)	9	-0.148219	0.0473929	0.0017633	-0.241109	-0.0553288
SHBG allele score sensitivity	Hot drink temperature	Inverse variance weighted (fixed effects)	9	-0.148219	0.038707	0.000128532	-0.224085	-0.0723532
SHBG allele score sensitivity	Hot drink temperature	MR Egger	9	-0.211706	0.0934668	0.057899	-0.394901	-0.0285116
SHBG allele score sensitivity	Hot drink temperature	MR Egger (bootstrap)	9	-0.134673	0.0730065	0.026	-0.277766	0.00841965
